# Supplementary material for: Quinoline-8-sulfonamide
Source: Acta Crystallogr Sect E Struct Rep Online. 2012 Sep 1;68(Pt 10):o2826. doi: 10.1107/S1600536812036963 (PMC3470188; doi:10.1107/S1600536812036963)
Supplement: Supplementary file 1 [file e-68-o2826-sup1.cif]

##############################################################################
#                                                                            #
# This CIF contains the data in a paper accepted for publication in          #
# Acta Crystallographica Section E. It conforms to the requirements of       #
# Notes for Authors for Acta Crystallographica Section E, and has been       #
# peer reviewed under the auspices of the IUCr Commission on Journals.       #
#                                                                            #
# Full details of the Crystallographic Information File format               #
# are given in the paper "The Crystallographic Information File (CIF):       #
# a New Standard Archive File for Crystallography" by S. R. Hall, F. H.      #
# Allen and I. D. Brown [Acta Cryst. (1991), A47, 655-685].                  #
#                                                                            #
# The current version of the core CIF dictionary is obtainable from          #
# ftp://ftp.iucr.org/pub/cif_core.dic.                                       #
#                                                                            #
# Software is freely available for graphical display of the structure(s)     #
# in this CIF. For information consult the CIF software page                 #
# http://www.iucr.org/resources/cif/software.                                #
#                                                                            #
# This file may be used for bona fide research purposes within the           #
# scientific community so long as proper attribution is given to the journal # 
# article from which it was obtained.                                        #
#                                                                            #
##############################################################################
data_I
_audit_creation_method     SHELXL-97
_chemical_name_systematic
;
Quinoline-8-sulfonamide
;
_chemical_name_common     8-quinolinesulfonamide
_chemical_formula_moiety     'C9 H8 N2 O2 S'
_chemical_formula_sum     'C9 H8 N2 O2 S'
_chemical_formula_iupac     'C9 H8 N2 O2 S'
_chemical_formula_weight     208.23
_chemical_melting_point     457.2
_symmetry_cell_setting     monoclinic
_symmetry_space_group_name_H-M     'P 21/n'
_symmetry_space_group_name_Hall     '-P 2yn'
loop_
    _symmetry_equiv_pos_as_xyz
    'x, y, z'
    '-x+1/2, y+1/2, -z+1/2'
    '-x, -y, -z'
    'x-1/2, -y-1/2, z-1/2'
_cell_length_a     8.9431(3)
_cell_length_b     10.4542(2)
_cell_length_c     10.4648(2)
_cell_angle_alpha     90.00
_cell_angle_beta     109.313(2)
_cell_angle_gamma     90.00
_cell_volume     923.33(4)
_cell_formula_units_Z     4
_cell_measurement_reflns_used     5251
_cell_measurement_theta_min     3.09
_cell_measurement_theta_max     34.50
_cell_measurement_temperature     298.0(10)
_exptl_crystal_description     polyhedron
_exptl_crystal_colour     colourless
_exptl_crystal_size_max     0.34
_exptl_crystal_size_mid     0.21
_exptl_crystal_size_min     0.18
_exptl_crystal_density_diffrn     1.498
_exptl_crystal_density_meas     ?
_exptl_crystal_density_method     'not measured'
_exptl_crystal_F_000     432
_exptl_absorpt_coefficient_mu     0.323
_exptl_absorpt_correction_type     multi-scan
_exptl_absorpt_process_details
;
(CrysAlis RED; Oxford Diffraction, 2008)
;
_exptl_absorpt_correction_T_min     0.898
_exptl_absorpt_correction_T_max     0.944
_exptl_special_details     ?
_diffrn_ambient_temperature     298.0(10)
_diffrn_radiation_type     MoK\a
_diffrn_radiation_wavelength     0.71073
_diffrn_radiation_source     'fine-focus sealed tube'
_diffrn_radiation_monochromator     graphite
_diffrn_measurement_device_type
;
Oxford Diffraction Xcalibur Sapphire3 CCD
;
_diffrn_measurement_method     \w-scan
_diffrn_detector_area_resol_mean     16.0328
_diffrn_reflns_number     5936
_diffrn_reflns_av_R_equivalents     0.0136
_diffrn_reflns_av_sigmaI/netI     0.0119
_diffrn_reflns_theta_min     3.10
_diffrn_reflns_theta_max     25.06
_diffrn_reflns_theta_full     25.06
_diffrn_measured_fraction_theta_max     0.994
_diffrn_measured_fraction_theta_full     0.994
_diffrn_reflns_limit_h_min     -8
_diffrn_reflns_limit_h_max     10
_diffrn_reflns_limit_k_min     -12
_diffrn_reflns_limit_k_max     11
_diffrn_reflns_limit_l_min     -12
_diffrn_reflns_limit_l_max     10
_diffrn_standards_number     0
_diffrn_standards_interval_count     0
_diffrn_standards_interval_time     0
_diffrn_standards_decay_%     0
_refine_special_details
;
Refinement of <i>F</i>^2^ against ALL reflections. The weighted <i>R</i>-factor
<i>wR</i> and goodness of fit <i>S</i> are based on <i>F</i>^2^, conventional
<i>R</i>-factors <i>R</i> are based on <i>F</i>, with <i>F</i> set to zero for
negative <i>F</i>^2^. The threshold expression of <i>F</i>^2^ >
\s(<i>F</i>^2^) is used only for calculating <i>R</i>-factors(gt) <i>etc</i>.
and is not relevant to the choice of reflections for refinement.
<i>R</i>-factors based on <i>F</i>^2^ are statistically about twice as large
as those based on <i>F</i>, and <i>R</i>- factors based on ALL data will be
even larger.
;
_reflns_number_total     1636
_reflns_number_gt     1446
_reflns_threshold_expression     I>2sigma(I)
_refine_ls_structure_factor_coef     Fsqd
_refine_ls_matrix_type     full
_refine_ls_R_factor_all     0.0325
_refine_ls_R_factor_gt     0.0286
_refine_ls_wR_factor_gt     0.0933
_refine_ls_wR_factor_ref     0.0954
_refine_ls_goodness_of_fit_ref     0.966
_refine_ls_restrained_S_all     0.966
_refine_ls_number_reflns     1636
_refine_ls_number_parameters     135
_refine_ls_number_restraints     0
_refine_ls_hydrogen_treatment     mixed
_refine_ls_weighting_scheme     calc
_refine_ls_weighting_details
         'calc w=1/[\s^2^(Fo^2^)+(0.0750P)^2^+0.1368P] where P=(Fo^2^+2Fc^2^)/3'
_atom_sites_solution_hydrogens     geom
_atom_sites_solution_primary     direct
_atom_sites_solution_secondary     difmap
_refine_ls_shift/su_max     0.001
_refine_ls_shift/su_mean     0.000
_refine_diff_density_max     0.306
_refine_diff_density_min     -0.360
_refine_ls_extinction_method     none
_refine_ls_extinction_coef     ?
loop_
    _atom_type_symbol
    _atom_type_description
    _atom_type_scat_dispersion_real
    _atom_type_scat_dispersion_imag
    _atom_type_scat_source
    'C' 'C' 0.0033 0.0016
                         'International Tables Vol C Tables 4.2.6.8 and 6.1.1.4'
    'H' 'H' 0.0000 0.0000
                         'International Tables Vol C Tables 4.2.6.8 and 6.1.1.4'
    'N' 'N' 0.0061 0.0033
                         'International Tables Vol C Tables 4.2.6.8 and 6.1.1.4'
    'O' 'O' 0.0106 0.0060
                         'International Tables Vol C Tables 4.2.6.8 and 6.1.1.4'
    'S' 'S' 0.1246 0.1234
                         'International Tables Vol C Tables 4.2.6.8 and 6.1.1.4'
_computing_data_collection
;
CrysAlis CCD (Oxford Diffraction, 2008)
;
_computing_cell_refinement
;
CrysAlis CCD (Oxford Diffraction, 2008)
;
_computing_data_reduction
;
CrysAlis RED (Oxford Diffraction, 2008)
;
_computing_structure_solution     'SHELXS97 (Sheldrick, 2008)'
_computing_structure_refinement     'SHELXL97 (Sheldrick, 2008)'
_computing_molecular_graphics
                  'Jmol (Hanson, 2010) and Mercury (Macrae <i>et al.</i>, 2006)'
_computing_publication_material     'SHELXL97 (Sheldrick, 2008)'
loop_
    _atom_site_type_symbol
    _atom_site_label
    _atom_site_fract_x
    _atom_site_fract_y
    _atom_site_fract_z
    _atom_site_U_iso_or_equiv
    _atom_site_adp_type
    _atom_site_calc_flag
    _atom_site_refinement_flags
    _atom_site_occupancy
    _atom_site_symmetry_multiplicity
    _atom_site_disorder_assembly
    _atom_site_disorder_group
    S S1 0.66396(4) 0.87959(4) 0.17318(4) 0.03962(18) Uani d . 1 1 . .
    O O1 0.69562(15) 0.80754(13) 0.29483(13) 0.0560(4) Uani d . 1 1 . .
    O O2 0.52811(14) 0.84522(13) 0.05984(13) 0.0542(4) Uani d . 1 1 . .
    N N1 0.98319(16) 0.98818(14) 0.31765(14) 0.0438(3) Uani d . 1 1 . .
    N N2 0.6409(2) 1.02696(16) 0.2070(2) 0.0501(4) Uani d . 1 1 . .
    C C2 1.1202(2) 1.03811(18) 0.3911(2) 0.0556(5) Uani d . 1 1 . .
    H H2 1.1242 1.0848 0.4678 0.067 Uiso calc R 1 1 . .
    C C3 1.2598(2) 1.0245(2) 0.3596(2) 0.0637(6) Uani d . 1 1 . .
    H H3 1.3541 1.0596 0.4160 0.076 Uiso calc R 1 1 . .
    C C4 1.2566(2) 0.96016(18) 0.2470(2) 0.0568(5) Uani d . 1 1 . .
    H H4 1.3485 0.9520 0.2245 0.068 Uiso calc R 1 1 . .
    C C4A 1.1134(2) 0.90515(16) 0.16339(19) 0.0430(4) Uani d . 1 1 . .
    C C5 1.0985(2) 0.83950(17) 0.0427(2) 0.0513(5) Uani d . 1 1 . .
    H H5 1.1871 0.8287 0.0161 0.062 Uiso calc R 1 1 . .
    C C6 0.9568(2) 0.79162(18) -0.0357(2) 0.0540(5) Uani d . 1 1 . .
    H H6 0.9487 0.7495 -0.1161 0.065 Uiso calc R 1 1 . .
    C C7 0.8221(2) 0.80560(16) 0.00428(17) 0.0448(4) Uani d . 1 1 . .
    H H7 0.7254 0.7722 -0.0494 0.054 Uiso calc R 1 1 . .
    C C8 0.83294(17) 0.86792(14) 0.12156(15) 0.0341(4) Uani d . 1 1 . .
    C C8A 0.97904(17) 0.92153(14) 0.20522(15) 0.0351(3) Uani d . 1 1 . .
    H H1N 0.603(3) 1.071(2) 0.133(3) 0.059(6) Uiso d . 1 1 . .
    H H2N 0.722(3) 1.057(2) 0.263(3) 0.065(7) Uiso d . 1 1 . .
loop_
    _atom_site_aniso_label
    _atom_site_aniso_U_11
    _atom_site_aniso_U_22
    _atom_site_aniso_U_33
    _atom_site_aniso_U_12
    _atom_site_aniso_U_13
    _atom_site_aniso_U_23
    S1 0.0313(3) 0.0447(3) 0.0465(3) -0.00383(16) 0.01779(19) 0.00320(17)
    O1 0.0532(8) 0.0673(9) 0.0553(8) -0.0052(6) 0.0284(6) 0.0151(6)
    O2 0.0352(6) 0.0582(8) 0.0648(8) -0.0102(5) 0.0106(6) -0.0017(6)
    N1 0.0371(7) 0.0500(8) 0.0436(8) -0.0022(6) 0.0122(6) -0.0040(6)
    N2 0.0378(8) 0.0549(10) 0.0613(10) 0.0023(7) 0.0215(8) -0.0066(9)
    C2 0.0484(10) 0.0542(11) 0.0545(11) -0.0042(8) 0.0039(8) -0.0058(8)
    C3 0.0357(10) 0.0557(12) 0.0876(16) -0.0070(8) 0.0040(10) 0.0055(11)
    C4 0.0326(8) 0.0488(10) 0.0919(15) 0.0036(7) 0.0247(9) 0.0119(10)
    C4A 0.0367(9) 0.0358(8) 0.0629(11) 0.0066(7) 0.0250(8) 0.0120(7)
    C5 0.0562(11) 0.0431(9) 0.0718(12) 0.0111(8) 0.0443(10) 0.0076(9)
    C6 0.0732(13) 0.0457(10) 0.0560(10) 0.0069(9) 0.0389(10) -0.0030(8)
    C7 0.0509(10) 0.0404(9) 0.0448(9) -0.0021(7) 0.0181(8) -0.0018(7)
    C8 0.0337(8) 0.0322(8) 0.0396(8) 0.0008(6) 0.0166(6) 0.0045(6)
    C8A 0.0333(8) 0.0328(8) 0.0418(8) 0.0017(6) 0.0161(7) 0.0047(6)
_geom_special_details
;
All e.s.d.'s (except the e.s.d. in the dihedral angle between two l.s. planes)
are estimated using the full covariance matrix. The cell e.s.d.'s are taken
into account individually in the estimation of e.s.d.'s in distances, angles
and torsion angles; correlations between e.s.d.'s in cell parameters are only
used when they are defined by crystal symmetry. An approximate (isotropic)
treatment of cell e.s.d.'s is used for estimating e.s.d.'s involving l.s.
planes.
;
loop_
    _geom_bond_atom_site_label_1
    _geom_bond_atom_site_label_2
    _geom_bond_site_symmetry_2
    _geom_bond_distance
    _geom_bond_publ_flag
    S1 O1 . 1.4247(13) ?
    S1 O2 . 1.4348(12) ?
    S1 N2 . 1.6092(17) ?
    S1 C8 . 1.7693(15) ?
    N1 C2 . 1.320(2) ?
    N1 C8A . 1.357(2) ?
    N2 H1N . 0.87(2) ?
    N2 H2N . 0.83(2) ?
    C2 C3 . 1.400(3) ?
    C2 H2 . 0.9300 ?
    C3 C4 . 1.349(3) ?
    C3 H3 . 0.9300 ?
    C4 C4A . 1.413(3) ?
    C4 H4 . 0.9300 ?
    C4A C5 . 1.405(3) ?
    C4A C8A . 1.419(2) ?
    C5 C6 . 1.357(3) ?
    C5 H5 . 0.9300 ?
    C6 C7 . 1.407(2) ?
    C6 H6 . 0.9300 ?
    C7 C8 . 1.364(2) ?
    C7 H7 . 0.9300 ?
    C8 C8A . 1.425(2) ?
loop_
    _geom_angle_atom_site_label_1
    _geom_angle_atom_site_label_2
    _geom_angle_atom_site_label_3
    _geom_angle_site_symmetry_1
    _geom_angle_site_symmetry_3
    _geom_angle
    _geom_angle_publ_flag
    O1 S1 O2 . . 118.03(8) ?
    O1 S1 N2 . . 108.14(10) ?
    O2 S1 N2 . . 106.66(9) ?
    O1 S1 C8 . . 107.39(7) ?
    O2 S1 C8 . . 107.79(8) ?
    N2 S1 C8 . . 108.52(7) ?
    C2 N1 C8A . . 117.50(15) ?
    S1 N2 H1N . . 110.7(15) ?
    S1 N2 H2N . . 112.0(16) ?
    H1N N2 H2N . . 115(2) ?
    N1 C2 C3 . . 123.47(19) ?
    N1 C2 H2 . . 118.3 ?
    C3 C2 H2 . . 118.3 ?
    C4 C3 C2 . . 119.58(17) ?
    C4 C3 H3 . . 120.2 ?
    C2 C3 H3 . . 120.2 ?
    C3 C4 C4A . . 119.77(17) ?
    C3 C4 H4 . . 120.1 ?
    C4A C4 H4 . . 120.1 ?
    C5 C4A C4 . . 123.55(17) ?
    C5 C4A C8A . . 119.89(16) ?
    C4 C4A C8A . . 116.54(17) ?
    C6 C5 C4A . . 121.06(15) ?
    C6 C5 H5 . . 119.5 ?
    C4A C5 H5 . . 119.5 ?
    C5 C6 C7 . . 120.09(16) ?
    C5 C6 H6 . . 120.0 ?
    C7 C6 H6 . . 120.0 ?
    C8 C7 C6 . . 120.29(16) ?
    C8 C7 H7 . . 119.9 ?
    C6 C7 H7 . . 119.9 ?
    C7 C8 C8A . . 121.20(14) ?
    C7 C8 S1 . . 119.61(12) ?
    C8A C8 S1 . . 119.17(12) ?
    N1 C8A C4A . . 123.12(15) ?
    N1 C8A C8 . . 119.41(13) ?
    C4A C8A C8 . . 117.45(15) ?
loop_
    _geom_torsion_atom_site_label_1
    _geom_torsion_atom_site_label_2
    _geom_torsion_atom_site_label_3
    _geom_torsion_atom_site_label_4
    _geom_torsion_site_symmetry_1
    _geom_torsion_site_symmetry_2
    _geom_torsion_site_symmetry_3
    _geom_torsion_site_symmetry_4
    _geom_torsion
    _geom_torsion_publ_flag
    C8A N1 C2 C3 . . . . -0.7(3) ?
    N1 C2 C3 C4 . . . . 1.7(3) ?
    C2 C3 C4 C4A . . . . -1.2(3) ?
    C3 C4 C4A C5 . . . . 178.30(18) ?
    C3 C4 C4A C8A . . . . -0.2(3) ?
    C4 C4A C5 C6 . . . . -178.12(17) ?
    C8A C4A C5 C6 . . . . 0.4(3) ?
    C4A C5 C6 C7 . . . . -1.0(3) ?
    C5 C6 C7 C8 . . . . 0.4(3) ?
    C6 C7 C8 C8A . . . . 0.8(2) ?
    C6 C7 C8 S1 . . . . -177.78(13) ?
    O1 S1 C8 C7 . . . . 114.02(14) ?
    O2 S1 C8 C7 . . . . -14.14(15) ?
    N2 S1 C8 C7 . . . . -129.30(14) ?
    O1 S1 C8 C8A . . . . -64.59(13) ?
    O2 S1 C8 C8A . . . . 167.26(12) ?
    N2 S1 C8 C8A . . . . 52.10(15) ?
    C2 N1 C8A C4A . . . . -0.8(2) ?
    C2 N1 C8A C8 . . . . -178.87(15) ?
    C5 C4A C8A N1 . . . . -177.31(15) ?
    C4 C4A C8A N1 . . . . 1.3(2) ?
    C5 C4A C8A C8 . . . . 0.8(2) ?
    C4 C4A C8A C8 . . . . 179.37(14) ?
    C7 C8 C8A N1 . . . . 176.81(15) ?
    S1 C8 C8A N1 . . . . -4.61(19) ?
    C7 C8 C8A C4A . . . . -1.4(2) ?
    S1 C8 C8A C4A . . . . 177.22(11) ?
loop_
    _geom_hbond_atom_site_label_D
    _geom_hbond_atom_site_label_H
    _geom_hbond_atom_site_label_A
    _geom_hbond_site_symmetry_A
    _geom_hbond_distance_DH
    _geom_hbond_distance_HA
    _geom_hbond_distance_DA
    _geom_hbond_angle_DHA
    N2 H1N O2 3_675 0.87(2) 2.15(3) 3.013(2) 169(2)
    N2 H2N N1 . 0.83(2) 2.33(2) 2.921(2) 129(2)
_iucr_refine_instructions_details
;
TITL Amed12_km8 in P2(1)/n
CELL  0.71073   8.9431  10.4542  10.4648   90.000  109.313   90.000
ZERR     4.00   0.0003   0.0002   0.0002    0.000    0.002    0.000
LATT   1
SYMM  1/2 - X, 1/2 + Y, 1/2 - Z
SFAC  C    H    N    O    S
UNIT  36   32   8    8    4
MERG   2
acta
FMAP   2
PLAN   20
shel 999 0.839
size 0.18 0.21 0.34
BOND
bond $h
conf
temp 25
eqiv $1 -x+1, -y+2, -z
htab n2 o2_$1
htab n2 n1
htab
L.S.  10
WGHT    0.075000    0.136800
FVAR       0.29177
S1    5    0.663957    0.879591    0.173176    11.00000    0.03129    0.04470 =
         0.04653    0.00320    0.01779   -0.00383
O1    4    0.695621    0.807540    0.294833    11.00000    0.05317    0.06729 =
         0.05530    0.01506    0.02835   -0.00517
O2    4    0.528106    0.845223    0.059837    11.00000    0.03515    0.05822 =
         0.06479   -0.00168    0.01056   -0.01024
N1    3    0.983187    0.988181    0.317654    11.00000    0.03712    0.04997 =
         0.04356   -0.00395    0.01216   -0.00217
N2    3    0.640929    1.026955    0.207043    11.00000    0.03776    0.05494 =
         0.06128   -0.00659    0.02149    0.00231
C2    1    1.120180    1.038105    0.391084    11.00000    0.04836    0.05419 =
         0.05453   -0.00580    0.00387   -0.00415
AFIX  43
H2    2    1.124192    1.084786    0.467799    11.00000   -1.20000
AFIX   0
C3    1    1.259779    1.024519    0.359617    11.00000    0.03568    0.05570 =
         0.08762    0.00547    0.00400   -0.00702
AFIX  43
H3    2    1.354092    1.059628    0.415973    11.00000   -1.20000
AFIX   0
C4    1    1.256644    0.960163    0.247007    11.00000    0.03263    0.04879 =
         0.09189    0.01194    0.02472    0.00364
AFIX  43
H4    2    1.348462    0.952043    0.224498    11.00000   -1.20000
AFIX   0
C4A   1    1.113391    0.905148    0.163394    11.00000    0.03670    0.03577 =
         0.06293    0.01200    0.02502    0.00664
C5    1    1.098492    0.839497    0.042685    11.00000    0.05622    0.04312 =
         0.07176    0.00762    0.04431    0.01112
AFIX  43
H5    2    1.187145    0.828664    0.016082    11.00000   -1.20000
AFIX   0
C6    1    0.956793    0.791618   -0.035745    11.00000    0.07322    0.04574 =
         0.05599   -0.00304    0.03887    0.00690
AFIX  43
H6    2    0.948667    0.749512   -0.116051    11.00000   -1.20000
AFIX   0
C7    1    0.822146    0.805600    0.004281    11.00000    0.05090    0.04037 =
         0.04484   -0.00182    0.01815   -0.00211
AFIX  43
H7    2    0.725383    0.772218   -0.049442    11.00000   -1.20000
AFIX   0
C8    1    0.832941    0.867918    0.121562    11.00000    0.03369    0.03218 =
         0.03960    0.00451    0.01659    0.00077
C8A   1    0.979043    0.921534    0.205216    11.00000    0.03331    0.03279 =
         0.04182    0.00471    0.01606    0.00168
H1N   2    0.602589    1.071304    0.132725    11.00000    0.05940
H2N   2    0.722177    1.057244    0.262633    11.00000    0.06495
HKLF    4
REM  Amed12_km8 in P2(1)/n
REM R1 =  0.0286 for   1446 Fo > 4sig(Fo)  and  0.0325 for all   1636 data
REM    135 parameters refined using      0 restraints
END
WGHT      0.0532      0.1714
REM Highest difference peak  0.306,  deepest hole -0.360,  1-sigma level  0.038
Q1    1   0.7561  0.8763  0.1416  11.00000  0.05    0.31
Q2    1   1.0470  0.9126  0.1797  11.00000  0.05    0.20
Q3    1   0.9071  0.8952  0.1557  11.00000  0.05    0.19
;
data_global
_journal_date_recd_electronic     2012-07-18
_journal_date_accepted     2012-08-27
_journal_name_full     'Acta Crystallographica, Section E'
_journal_year     2012
_journal_volume     68
_journal_issue     10
_journal_page_first     o2826
_journal_page_last     o2826
_journal_paper_category     QO
_journal_paper_doi     10.1107/S1600536812036963
_journal_coeditor_code     GK2515
_publ_contact_author_name     'Krzysztof Marciniec'
_publ_contact_author_address
;
Department of Organic Chemistry, The Medical University of Silesia,
Jagiello\'nska 4, 41-200 Sosnowiec, Poland
;
_publ_contact_author_email     'kmarciniec@sum.edu.pl'
_publ_contact_author_fax     ?
_publ_contact_author_phone     '*480323641608'
_publ_section_title
;
Quinoline-8-sulfonamide
;
_publ_section_title_footnote
;
 Part CXXXII in the series of <i>Azinyl Sulfides</i>.
;
loop_
    _publ_author_name
    _publ_author_footnote
    _publ_author_address
    'Marciniec, Krzysztof' .
;
Department of Organic Chemistry, The Medical University of Silesia,
Jagiello\'nska 4, 41-200 Sosnowiec, Poland
;
    'Ma\'slankiewicz, Andrzej' .
;
Department of Organic Chemistry, The Medical University of Silesia,
Jagiello\'nska 4, 41-200 Sosnowiec, Poland
;
    'Nowak, Maria' .
;
Institute of Physics, University of Silesia, Uniwersytecka 4, 40-007 Katowice,
Poland
;
    'Kusz, Joachim' .
;
Institute of Physics, University of Silesia, Uniwersytecka 4, 40-007 Katowice,
Poland
;
