# Supplementary material for: Quinoline-8-sulfonamide
Source: Acta Crystallogr Sect E Struct Rep Online. 2012 Sep 1;68(Pt 10):o2826. doi: 10.1107/S1600536812036963 (PMC3470188; doi:10.1107/S1600536812036963)
Supplement: Supplementary file 3 [file e-68-o2826-Isup3.hkl]

#
# h,k,l, Fc-squared, Fo-squared, sigma(Fo-squared) and status flag
#
data_I
_shelx_title ' Amed12_km8 in P2(1)/n'
_shelx_refln_list_code          4
_shelx_F_calc_maximum      111.78
_exptl_crystal_F_000       432.00
_reflns_d_resolution_high  0.8390

loop_
 _symmetry_equiv_pos_as_xyz
 'x, y, z'
 '-x+1/2, y+1/2, -z+1/2'
 '-x, -y, -z'
 'x-1/2, -y-1/2, z-1/2'

_cell_length_a     8.9431
_cell_length_b    10.4542
_cell_length_c    10.4648
_cell_angle_alpha  90.000
_cell_angle_beta  109.313
_cell_angle_gamma  90.000

_shelx_F_squared_multiplier     1.000

loop_
 _refln_index_h
 _refln_index_k
 _refln_index_l
 _refln_F_squared_calc
 _refln_F_squared_meas
 _refln_F_squared_sigma
 _refln_observed_status
   2   0   0      547.73      480.46      2.90 o
   4   0   0       49.48       54.54      1.19 o
   6   0   0     1516.29     1456.48      8.83 o
   8   0   0       42.71       52.97      1.83 o
  10   0   0       72.44       70.95      3.99 o
   1   1   0     1081.24     1122.42     12.69 o
   2   1   0     1045.52     1055.58      5.73 o
   3   1   0     2416.17     2319.59     12.43 o
   4   1   0      256.28      232.97      3.07 o
   5   1   0      214.35      211.85      1.51 o
   6   1   0        1.44        1.66      0.84 o
   7   1   0        0.56        2.03      1.03 o
   8   1   0        8.28       10.58      0.96 o
   9   1   0      149.39      148.93      3.18 o
  10   1   0        5.26        4.41      2.07 o
   0   2   0     2613.64     2489.41     20.67 o
   1   2   0     5049.89     4879.29     31.87 o
   2   2   0       30.38       27.33      0.65 o
   3   2   0        9.02        8.01      0.34 o
   4   2   0        1.98        2.99      0.49 o
   5   2   0      319.08      321.07      2.32 o
   6   2   0       13.50       14.40      0.92 o
   7   2   0     1721.65     1651.20      9.07 o
   8   2   0      467.63      445.43      3.57 o
   9   2   0       33.77       34.22      1.62 o
   1   3   0      383.99      410.05      1.35 o
   2   3   0      274.17      271.30      1.70 o
   3   3   0      438.91      494.91      4.43 o
   4   3   0       40.48       37.45      0.55 o
   5   3   0      586.58      577.28      5.02 o
   6   3   0       23.36       23.56      0.83 o
   7   3   0       89.31       87.29      1.23 o
   8   3   0       44.18       47.38      1.77 o
   9   3   0       21.02       25.29      1.62 o
   0   4   0      602.74      595.43      3.49 o
   1   4   0     1254.74     1337.95     12.48 o
   2   4   0        1.83        1.72      0.40 o
   3   4   0      106.22      105.35      0.97 o
   4   4   0      797.71      791.87      6.71 o
   5   4   0        0.13        0.39      0.31 o
   6   4   0      638.22      617.13      4.03 o
   7   4   0       59.32       57.87      1.78 o
   8   4   0      124.60      115.42      2.40 o
   9   4   0        1.09        1.86      1.55 o
   1   5   0      164.88      159.37      0.94 o
   2   5   0     1853.12     1860.53     13.43 o
   3   5   0        1.49        0.95      0.64 o
   4   5   0       12.89       15.14      0.82 o
   5   5   0       45.11       46.65      1.04 o
   6   5   0        3.78        3.74      0.77 o
   7   5   0       72.53       76.28      1.92 o
   8   5   0       96.88      103.38      2.28 o
   9   5   0      121.99      128.72      2.60 o
   0   6   0      673.51      721.26     11.39 o
   1   6   0      199.17      193.15      1.04 o
   2   6   0        0.15        0.32      0.56 o
   3   6   0       19.35       24.01      0.95 o
   4   6   0       78.19       78.08      1.52 o
   5   6   0      455.73      446.15      4.02 o
   6   6   0        3.21        2.78      1.37 o
   7   6   0      135.79      134.71      2.44 o
   8   6   0        2.31        2.74      1.54 o
   1   7   0      291.94      298.41      1.36 o
   2   7   0      577.97      587.39      3.41 o
   3   7   0        0.15        0.17      0.93 o
   4   7   0      190.14      195.06      3.90 o
   5   7   0       36.11       36.36      1.28 o
   6   7   0      131.48      128.25      2.86 o
   7   7   0       27.08       26.28      2.11 o
   8   7   0       62.23       59.96      2.53 o
   0   8   0       97.83       89.50      1.30 o
   1   8   0       45.93       43.00      0.73 o
   2   8   0       20.61       21.17      0.74 o
   3   8   0        0.75        1.13      0.78 o
   4   8   0       94.23       90.78      1.43 o
   5   8   0        8.23        8.88      1.18 o
   6   8   0      186.02      188.86      3.45 o
   7   8   0        6.04        7.58      1.91 o
   1   9   0        0.03        0.01      1.19 o
   2   9   0        3.52        1.95      1.08 o
   3   9   0      276.86      274.70      3.64 o
   4   9   0        1.30        1.95      1.22 o
   5   9   0        0.27        0.98      1.99 o
   6   9   0       55.22       54.28      2.59 o
   0  10   0       39.19       35.44      1.83 o
   1  10   0      173.17      180.40      2.04 o
   2  10   0        0.01       -0.48      1.30 o
   3  10   0        4.21        3.48      1.58 o
   4  10   0        3.46        3.60      1.37 o
   5  10   0       82.92       79.55      2.84 o
   6  10   0       26.92       23.85      2.40 o
   1  11   0       42.58       48.50      1.63 o
   2  11   0        0.20        1.11      1.53 o
   3  11   0        0.62       -0.12      1.52 o
   4  11   0       54.60       55.54      1.93 o
   0  12   0       92.70      108.72      4.41 o
   1  12   0       12.39        9.97      1.69 o
   2  12   0      132.04      141.92      2.64 o
  -9   0   1        0.18        0.70      1.40 o
  -7   0   1     3908.76     3738.10     61.08 o
  -5   0   1     1027.54     1020.97      3.54 o
  -3   0   1     1135.04     1293.36     11.69 o
   1   0   1     2230.36     2120.32     12.51 o
   3   0   1       11.26       18.36      0.87 o
   5   0   1     1272.89     1224.32      5.05 o
   7   0   1      761.07      743.94      5.93 o
   9   0   1       30.55       38.12      1.86 o
 -10   1   1       83.06       90.79      2.95 o
  -9   1   1      211.11      208.75      2.64 o
  -8   1   1        1.03        3.20      0.87 o
  -7   1   1      597.77      563.23      6.26 o
  -6   1   1       40.07       40.11      0.97 o
  -5   1   1      380.71      365.48      2.24 o
  -4   1   1     1574.84     1491.34      6.49 o
  -3   1   1      918.20      899.99      3.91 o
  -2   1   1     5768.18     5327.24     54.29 o
  -1   1   1      147.57      140.70      0.51 o
   1   1   1     1292.89     1258.25      9.77 o
   2   1   1     2405.21     2272.30     15.80 o
   3   1   1      496.79      467.90      3.93 o
   4   1   1       81.67       80.60      1.01 o
   5   1   1      287.23      279.55      2.00 o
   6   1   1     1102.01     1089.69      7.78 o
   7   1   1      461.96      465.24      8.63 o
   8   1   1      124.95      126.70      2.78 o
   9   1   1       13.76       15.22      1.50 o
 -10   2   1       31.04       36.28      1.74 o
  -9   2   1        3.62        4.43      1.42 o
  -8   2   1       78.60       73.90      1.80 o
  -7   2   1      209.87      210.13      1.77 o
  -6   2   1     1280.49     1249.26      4.90 o
  -5   2   1       75.50       75.37      0.89 o
  -4   2   1      396.76      452.69      3.12 o
  -3   2   1      380.61      414.20      1.67 o
  -2   2   1     1723.93     1628.46      8.80 o
  -1   2   1       38.37       33.52      0.75 o
   0   2   1    12495.03    11634.09     54.88 o
   1   2   1     5090.37     4939.25     38.53 o
   2   2   1      109.97      105.48      1.11 o
   3   2   1     1928.40     2031.93     18.51 o
   4   2   1       16.06       29.70      0.83 o
   5   2   1       44.78       45.23      1.01 o
   6   2   1      438.88      423.99      2.43 o
   7   2   1       58.58       57.10      1.29 o
   8   2   1        1.00        0.16      1.32 o
   9   2   1       15.80       15.85      1.53 o
 -10   3   1        9.58        6.68      1.62 o
  -9   3   1      107.50      107.50      2.27 o
  -8   3   1       22.87       25.79      1.70 o
  -7   3   1       68.87       62.36      1.76 o
  -6   3   1      929.69      881.46      5.81 o
  -5   3   1       75.13       66.41      0.95 o
  -4   3   1       86.43       75.47      0.90 o
  -3   3   1       41.16       30.34      0.62 o
  -2   3   1     1258.72     1277.18      6.56 o
  -1   3   1      136.33      161.84      0.92 o
   0   3   1    10967.00    10957.17    100.65 o
   1   3   1     1021.78     1120.71      6.40 o
   2   3   1       39.80       33.98      0.60 o
   3   3   1      782.45      820.38      6.22 o
   4   3   1      122.03      112.48      2.92 o
   5   3   1       47.46       42.96      0.97 o
   6   3   1       42.59       44.25      1.15 o
   7   3   1      173.90      172.91      1.76 o
   8   3   1       21.21       18.51      1.92 o
   9   3   1       71.98       74.21      2.14 o
  -9   4   1       16.57       16.45      1.59 o
  -8   4   1       24.72       23.91      1.62 o
  -7   4   1      212.06      200.71      2.52 o
  -6   4   1        0.11        1.01      0.80 o
  -5   4   1        8.44       10.10      0.76 o
  -4   4   1      626.77      626.23      2.87 o
  -3   4   1      101.89      100.67      1.08 o
  -2   4   1       72.98       85.25      1.13 o
  -1   4   1     1681.86     1594.28     11.69 o
   0   4   1      104.05      108.25      1.03 o
   1   4   1     1108.42     1096.04     10.81 o
   2   4   1      896.95      939.08      5.51 o
   3   4   1      287.15      360.52      1.68 o
   4   4   1        2.14        2.23      0.43 o
   5   4   1      457.11      436.99      5.33 o
   6   4   1        7.36        6.07      0.84 o
   7   4   1      126.43      122.78      2.24 o
   8   4   1       24.59       20.17      1.60 o
   9   4   1       64.42       61.69      2.12 o
  -9   5   1      114.30      114.45      2.43 o
  -8   5   1       82.09       80.65      2.08 o
  -7   5   1        0.37        0.98      1.29 o
  -6   5   1        0.56        0.19      0.82 o
  -5   5   1      411.03      418.16      3.78 o
  -4   5   1       60.88       53.49      1.06 o
  -3   5   1       33.00       26.46      0.53 o
  -2   5   1        1.58        3.97      0.51 o
  -1   5   1        1.04        0.88      0.52 o
   0   5   1      107.54      119.62      1.07 o
   1   5   1     1681.89     1730.32     19.94 o
   2   5   1      268.06      258.28      3.23 o
   3   5   1       14.21       10.53      0.84 o
   4   5   1        1.93        3.47      0.68 o
   5   5   1       37.11       35.27      0.73 o
   6   5   1      104.48      100.03      2.03 o
   7   5   1      233.23      224.91      2.89 o
   8   5   1        0.03        0.10      1.51 o
  -9   6   1        0.38        1.14      1.69 o
  -8   6   1       66.82       67.52      2.10 o
  -7   6   1       24.07       23.81      1.62 o
  -6   6   1      140.69      132.98      1.58 o
  -5   6   1        0.21        0.21      0.94 o
  -4   6   1      473.23      476.06      3.54 o
  -3   6   1      613.10      620.27      4.69 o
  -2   6   1      608.89      622.78      3.15 o
  -1   6   1      194.99      222.62      1.43 o
   0   6   1     1028.82     1058.23      3.66 o
   1   6   1        4.85        3.44      0.72 o
   2   6   1       83.46       77.13      1.20 o
   3   6   1      130.39      129.06      1.70 o
   4   6   1      923.15      885.17      5.08 o
   5   6   1       28.23       31.71      2.06 o
   6   6   1      379.67      366.69      3.37 o
   7   6   1        9.17        8.96      1.60 o
   8   6   1        9.16        8.54      1.69 o
  -8   7   1       28.17       30.56      2.24 o
  -7   7   1       94.35       94.39      2.74 o
  -6   7   1       15.65       16.58      1.02 o
  -5   7   1      123.54      123.68      2.29 o
  -4   7   1       82.85       88.64      1.44 o
  -3   7   1      103.60       94.20      1.11 o
  -2   7   1        0.77        0.50      0.50 o
  -1   7   1      111.71      122.82      1.26 o
   0   7   1       39.97       37.75      0.92 o
   1   7   1      330.55      319.08      1.75 o
   2   7   1       41.56       48.09      1.21 o
   3   7   1       85.77       86.21      3.52 o
   4   7   1       22.28       19.66      1.35 o
   5   7   1        6.47        4.03      1.78 o
   6   7   1       27.25       26.52      2.64 o
   7   7   1       43.05       44.54      2.33 o
   8   7   1       47.88       46.98      2.70 o
  -7   8   1       99.88      103.65      2.90 o
  -6   8   1       68.39       64.68      1.94 o
  -5   8   1       33.19       32.60      1.19 o
  -4   8   1        2.79        2.52      0.91 o
  -3   8   1        2.02        2.92      0.77 o
  -2   8   1        5.54        7.40      0.80 o
  -1   8   1      601.10      629.72      2.91 o
   0   8   1      122.00      126.98      1.40 o
   1   8   1       16.77       19.52      0.86 o
   2   8   1       70.34       75.10      1.56 o
   3   8   1       58.34       58.49      2.53 o
   4   8   1      350.56      335.49      5.12 o
   5   8   1      369.14      347.46      4.28 o
   6   8   1        3.28        3.41      2.08 o
   7   8   1       10.99       12.28      2.08 o
  -7   9   1        0.71        0.88      2.03 o
  -6   9   1        2.34        3.36      1.37 o
  -5   9   1       10.25       12.25      1.07 o
  -4   9   1      202.28      205.44      2.29 o
  -3   9   1        4.56        4.01      0.98 o
  -2   9   1        6.04        5.83      1.07 o
  -1   9   1       21.55       22.60      1.28 o
   0   9   1       18.04       17.28      1.28 o
   1   9   1       10.67       12.35      1.09 o
   2   9   1      208.42      211.41      2.96 o
   3   9   1        0.40        0.21      1.32 o
   4   9   1        1.67        2.75      1.21 o
   5   9   1       17.55       15.71      2.14 o
   6   9   1       44.69       37.81      2.36 o
  -6  10   1       62.98       65.21      2.86 o
  -5  10   1        4.71        3.32      1.38 o
  -4  10   1        3.33        3.81      1.40 o
  -3  10   1       24.31       22.94      1.86 o
  -2  10   1       67.41       71.47      1.62 o
  -1  10   1        0.08       -0.37      1.32 o
   0  10   1       19.40       21.86      1.25 o
   1  10   1      112.40      109.59      1.75 o
   2  10   1       26.76       30.63      1.30 o
   3  10   1        1.54        4.18      1.33 o
   4  10   1       64.96       65.74      2.22 o
   5  10   1        6.58        6.94      2.05 o
  -4  11   1        2.42        2.48      1.51 o
  -3  11   1       69.72       70.87      2.49 o
  -2  11   1        0.07        0.19      1.66 o
  -1  11   1        1.19        2.10      1.17 o
   0  11   1        3.15        2.95      1.15 o
   1  11   1       70.52       69.27      1.92 o
   2  11   1        3.13        4.60      1.59 o
   3  11   1       18.66       18.44      1.65 o
   4  11   1        0.45        1.18      1.81 o
  -2  12   1        0.22        0.53      1.58 o
  -1  12   1       51.25       58.26      2.04 o
   0  12   1        2.53        2.16      1.28 o
   1  12   1       26.20       30.56      1.97 o
   2  12   1        0.03        0.65      1.78 o
 -10   0   2       35.56       41.94      3.52 o
  -8   0   2       43.91       42.73      1.52 o
  -6   0   2      372.67      368.32      3.37 o
  -4   0   2       31.04       46.60      0.90 o
  -2   0   2     9664.54     8687.63     22.85 o
   0   0   2     3144.28     2999.35     23.14 o
   2   0   2        0.27        3.42      0.56 o
   4   0   2       20.84       39.96      0.87 o
   6   0   2      180.78      170.94      2.59 o
   8   0   2      244.05      243.76      5.23 o
 -10   1   2      170.05      173.23      4.76 o
  -9   1   2      278.52      275.46      5.09 o
  -8   1   2       34.96       38.54      1.48 o
  -7   1   2      122.12      105.33      1.27 o
  -6   1   2      492.59      455.74      2.58 o
  -5   1   2      266.48      240.22      1.24 o
  -4   1   2     3247.06     3232.83     16.47 o
  -3   1   2     5231.45     4899.84     14.84 o
  -2   1   2      898.38      950.74      6.48 o
  -1   1   2     3664.71     3582.65     12.77 o
   0   1   2     3778.44     3674.88     65.02 o
   1   1   2     3372.68     3179.44     16.38 o
   2   1   2      626.52      618.26      2.29 o
   3   1   2     3353.83     3470.02     19.77 o
   4   1   2      177.70      175.48      1.56 o
   5   1   2      349.21      347.86      2.95 o
   6   1   2      136.91      132.76      1.70 o
   7   1   2       56.82       54.80      1.75 o
   8   1   2        8.29        8.19      1.15 o
   9   1   2        0.02        0.32      1.36 o
 -10   2   2       36.72       36.01      2.76 o
  -9   2   2      325.93      312.77      3.18 o
  -8   2   2       79.39       80.28      1.78 o
  -7   2   2      276.70      275.28      1.72 o
  -6   2   2        4.51        5.18      0.61 o
  -5   2   2        5.20        6.85      0.42 o
  -4   2   2     1016.79     1065.88      2.71 o
  -3   2   2       32.14       45.89      0.62 o
  -2   2   2      125.72      141.81      0.76 o
  -1   2   2       43.11       30.30      0.53 o
   0   2   2     7407.70     7087.00     95.27 o
   1   2   2      118.29      120.75      1.10 o
   2   2   2      359.93      421.38      3.09 o
   3   2   2       46.21       73.71      1.59 o
   4   2   2       12.78       11.77      0.99 o
   5   2   2      740.49      730.38      3.67 o
   6   2   2       34.35       34.74      1.22 o
   7   2   2        1.75        1.24      0.97 o
   8   2   2       37.69       37.10      1.71 o
   9   2   2       42.66       50.65      1.93 o
 -10   3   2      102.01      107.79      3.17 o
  -9   3   2       80.22       76.62      1.98 o
  -8   3   2        0.74        2.21      1.08 o
  -7   3   2      715.83      675.72      6.32 o
  -6   3   2        0.66        0.31      0.76 o
  -5   3   2      558.92      576.87      2.49 o
  -4   3   2      504.48      517.79      3.02 o
  -3   3   2      587.89      603.33      2.94 o
  -2   3   2      267.49      278.42      2.28 o
  -1   3   2     1051.98     1068.03      5.75 o
   0   3   2     6420.04     6407.88     24.42 o
   1   3   2      186.34      169.05      1.83 o
   2   3   2       77.59       77.66      1.01 o
   3   3   2      153.90      145.78      1.60 o
   4   3   2       20.38       21.80      1.12 o
   5   3   2       11.45       11.84      1.00 o
   6   3   2      447.51      443.32      5.66 o
   7   3   2      349.33      352.16      2.52 o
   8   3   2        0.14        0.15      1.39 o
   9   3   2        8.30       10.22      1.60 o
  -9   4   2        0.60        0.29      1.50 o
  -8   4   2      218.00      218.85      2.34 o
  -7   4   2      129.14      130.52      1.80 o
  -6   4   2      366.40      370.91      2.59 o
  -5   4   2      313.47      321.46      2.38 o
  -4   4   2       31.84       36.95      0.92 o
  -3   4   2        3.92        3.78      0.31 o
  -2   4   2     1176.18     1142.95      5.55 o
  -1   4   2     1760.30     1849.99     13.73 o
   0   4   2       66.69       88.29      0.98 o
   1   4   2        4.85        5.69      1.02 o
   2   4   2      145.66      136.55      1.56 o
   3   4   2      325.32      347.12      2.44 o
   4   4   2      438.82      420.42      3.18 o
   5   4   2        0.91        3.20      1.75 o
   6   4   2        0.65        0.93      0.88 o
   7   4   2      255.77      246.57      2.91 o
   8   4   2        4.16        3.19      1.51 o
  -9   5   2       32.76       35.66      1.84 o
  -8   5   2        0.27        0.88      1.24 o
  -7   5   2      236.58      228.52      3.03 o
  -6   5   2      334.87      325.10      2.10 o
  -5   5   2       65.41       60.36      1.10 o
  -4   5   2      793.97      799.37      4.34 o
  -3   5   2       43.39       57.04      0.83 o
  -2   5   2      194.98      186.96      1.29 o
  -1   5   2      978.34     1044.77      2.86 o
   0   5   2      697.35      683.94      2.65 o
   1   5   2        1.26        0.30      0.80 o
   2   5   2        5.73        5.60      0.83 o
   3   5   2       29.61       31.22      0.91 o
   4   5   2      101.58      105.91      1.87 o
   5   5   2       89.19       86.99      1.90 o
   6   5   2      224.93      202.29      3.55 o
   7   5   2      424.52      411.63      3.73 o
   8   5   2      101.15       95.92      2.33 o
  -9   6   2        4.46        5.59      1.57 o
  -8   6   2        8.08        8.39      1.29 o
  -7   6   2      145.35      152.38      1.69 o
  -6   6   2       97.50       95.79      1.51 o
  -5   6   2       38.60       39.28      1.21 o
  -4   6   2       79.95       79.42      1.34 o
  -3   6   2      356.39      352.44      1.75 o
  -2   6   2       42.64       42.77      0.89 o
  -1   6   2     1289.30     1285.23      4.06 o
   0   6   2      208.80      216.70      2.49 o
   1   6   2      203.12      222.57      2.31 o
   2   6   2      170.25      175.05      1.88 o
   3   6   2      388.70      376.37      3.07 o
   4   6   2      103.75      104.45      1.31 o
   5   6   2      175.60      181.71      3.07 o
   6   6   2       36.22       30.54      1.69 o
   7   6   2       13.55       13.44      1.69 o
   8   6   2        2.59        2.20      1.46 o
  -8   7   2        0.71        1.53      1.49 o
  -7   7   2       10.26        9.07      1.44 o
  -6   7   2      134.27      136.43      1.76 o
  -5   7   2        4.59        4.89      0.98 o
  -4   7   2      121.44      117.37      2.02 o
  -3   7   2       52.62       50.46      1.01 o
  -2   7   2       76.80       76.28      1.12 o
  -1   7   2      475.63      493.57      2.85 o
   0   7   2      337.62      350.54      2.08 o
   1   7   2      242.31      257.19      2.55 o
   2   7   2      298.79      292.06      2.53 o
   3   7   2      126.50      133.94      1.68 o
   4   7   2       84.59       80.26      1.33 o
   5   7   2      155.68      140.39      3.11 o
   6   7   2      339.14      317.76      7.75 o
   7   7   2       60.22       64.43      2.24 o
  -8   8   2       88.43       89.04      2.31 o
  -7   8   2       25.63       27.35      1.67 o
  -6   8   2       45.27       44.89      1.41 o
  -5   8   2       29.24       31.95      1.24 o
  -4   8   2        0.09        0.74      1.22 o
  -3   8   2      314.52      308.23      1.99 o
  -2   8   2      192.57      190.21      2.46 o
  -1   8   2       10.95        8.58      0.93 o
   0   8   2      138.65      140.54      1.98 o
   1   8   2       43.67       44.92      1.22 o
   2   8   2      115.53      115.15      3.79 o
   3   8   2       45.94       41.99      1.50 o
   4   8   2      200.22      199.36      3.33 o
   5   8   2       17.25       15.84      1.74 o
   6   8   2       58.04       57.30      2.10 o
  -7   9   2        1.29        2.50      1.46 o
  -6   9   2       17.16       17.12      1.21 o
  -5   9   2      265.51      273.42      5.73 o
  -4   9   2        0.01        0.37      1.01 o
  -3   9   2        1.55        1.76      1.01 o
  -2   9   2      334.23      358.52      2.53 o
  -1   9   2       25.17       27.71      1.03 o
   0   9   2      153.16      158.68      2.89 o
   1   9   2      155.83      150.95      2.53 o
   2   9   2        9.49       11.57      1.12 o
   3   9   2       53.81       58.01      1.42 o
   4   9   2       11.24        9.73      1.71 o
   5   9   2       22.88       21.51      1.90 o
   6   9   2       11.81       13.10      1.85 o
  -6  10   2       31.65       25.48      2.53 o
  -5  10   2        0.57        2.34      1.65 o
  -4  10   2        2.28        1.83      1.72 o
  -3  10   2       25.17       28.99      2.11 o
  -2  10   2        3.49        2.15      1.17 o
  -1  10   2       68.14       73.45      1.75 o
   0  10   2       25.30       22.38      1.43 o
   1  10   2       20.81       20.87      1.24 o
   2  10   2       99.45       97.54      2.81 o
   3  10   2        0.71        1.22      1.35 o
   4  10   2       12.26        9.18      1.72 o
   5  10   2       91.19       89.28      2.53 o
  -5  11   2       39.41       43.80      1.92 o
  -4  11   2       56.05       53.50      2.53 o
  -3  11   2        3.42        4.17      1.74 o
  -2  11   2        0.01        0.74      1.74 o
  -1  11   2       31.07       33.43      1.54 o
   0  11   2       14.92       14.91      1.32 o
   1  11   2      174.62      196.26      3.36 o
   2  11   2      286.24      290.72      3.96 o
   3  11   2        6.32        5.10      2.14 o
  -2  12   2       48.98       55.89      2.49 o
  -1  12   2        0.00       -0.48      1.95 o
   0  12   2        6.50        9.83      1.34 o
   1  12   2        2.06        3.01      1.65 o
  -9   0   3      426.39      412.26      6.52 o
  -7   0   3      340.38      349.46      3.63 o
  -5   0   3       82.70       72.49      1.14 o
  -3   0   3      153.30      114.88      2.79 o
  -1   0   3     5780.39     5226.55    116.29 o
   1   0   3       19.11       13.57      0.58 o
   3   0   3     1665.91     1703.37     17.15 o
   5   0   3      143.04      151.42      2.10 o
   7   0   3      237.43      236.46      3.23 o
 -10   1   3      235.92      255.69      4.07 o
  -9   1   3        6.60        9.22      1.32 o
  -8   1   3        2.81        2.36      0.75 o
  -7   1   3      105.70       94.79      1.13 o
  -6   1   3      258.24      271.52      1.47 o
  -5   1   3      471.30      454.77      1.56 o
  -4   1   3     5800.50     5804.41     21.82 o
  -3   1   3     2532.83     2613.19     12.99 o
  -2   1   3      364.23      348.94      1.57 o
  -1   1   3      137.79      112.10      0.82 o
   0   1   3      259.24      228.60      4.24 o
   1   1   3      242.59      292.13      1.13 o
   2   1   3      132.05      139.11      0.97 o
   3   1   3      751.08      829.79      4.37 o
   4   1   3      135.55      130.94      2.89 o
   5   1   3      202.21      196.73      1.55 o
   6   1   3      327.47      329.06      2.85 o
   7   1   3        6.67        6.90      1.08 o
   8   1   3       17.71       18.70      1.30 o
 -10   2   3       74.26       79.18      2.11 o
  -9   2   3       47.48       43.22      1.48 o
  -8   2   3      132.62      136.21      2.09 o
  -7   2   3      123.32      120.19      1.17 o
  -6   2   3       76.09       90.69      1.09 o
  -5   2   3       21.82       25.76      0.71 o
  -4   2   3      880.46      863.62      2.24 o
  -3   2   3      230.64      245.51      1.12 o
  -2   2   3     1758.96     1673.18     11.31 o
  -1   2   3       99.72      105.40      0.98 o
   0   2   3        1.73        1.17      1.17 o
   1   2   3      101.52      109.55      1.07 o
   2   2   3       70.34       66.75      0.92 o
   3   2   3      196.15      231.10      2.32 o
   4   2   3      189.33      195.47      1.69 o
   5   2   3       80.95       81.24      1.55 o
   6   2   3      107.36      100.61      1.36 o
   7   2   3       20.44       20.69      1.23 o
   8   2   3       69.88       70.08      1.99 o
 -10   3   3       94.36       94.57      2.71 o
  -9   3   3       17.41       20.13      1.37 o
  -8   3   3        1.59        2.36      1.06 o
  -7   3   3      938.26      889.85      3.35 o
  -6   3   3      136.83      117.53      1.21 o
  -5   3   3      112.19       98.56      1.05 o
  -4   3   3      525.10      538.08      3.08 o
  -3   3   3        1.65        2.00      0.50 o
  -2   3   3       42.02       39.27      0.65 o
  -1   3   3     1105.30     1104.73     10.44 o
   0   3   3        7.88        5.82      0.78 o
   1   3   3      198.13      177.44      1.95 o
   2   3   3       28.50       31.30      0.85 o
   3   3   3       73.23       82.72      1.49 o
   4   3   3      231.97      261.47      2.34 o
   5   3   3      175.48      169.23      1.89 o
   6   3   3       75.92       66.58      1.45 o
   7   3   3      220.72      206.47      2.76 o
   8   3   3       11.73       10.37      1.58 o
 -10   4   3        2.93        2.30      1.53 o
  -9   4   3      278.51      270.73      5.24 o
  -8   4   3      200.22      192.68      2.55 o
  -7   4   3       65.59       64.36      1.25 o
  -6   4   3        0.34        0.17      0.97 o
  -5   4   3       26.38       29.36      0.91 o
  -4   4   3       67.77       64.70      0.94 o
  -3   4   3     1715.65     1676.24      6.48 o
  -2   4   3        3.04        2.72      0.42 o
  -1   4   3      872.28     1059.71      4.87 o
   0   4   3      566.83      559.49      2.77 o
   1   4   3       17.45       25.62      1.32 o
   2   4   3      244.61      256.59      2.12 o
   3   4   3      430.99      421.21      3.22 o
   4   4   3       19.34       18.19      1.15 o
   5   4   3        8.93       10.84      1.21 o
   6   4   3       33.94       31.27      1.11 o
   7   4   3        9.43       13.54      1.29 o
   8   4   3        7.12        9.31      1.60 o
  -9   5   3       11.56       11.88      1.36 o
  -8   5   3        1.33        0.57      0.94 o
  -7   5   3       12.55       13.12      0.95 o
  -6   5   3      466.32      443.44      2.64 o
  -5   5   3      118.29      114.78      1.49 o
  -4   5   3       26.10       26.66      0.86 o
  -3   5   3      549.61      536.70      2.12 o
  -2   5   3       26.45       24.42      0.98 o
  -1   5   3      413.85      437.94      3.68 o
   0   5   3     5726.06     5931.45     29.68 o
   1   5   3     1424.24     1419.64      8.75 o
   2   5   3       55.53       53.70      1.45 o
   3   5   3      115.55      115.49      1.07 o
   4   5   3       37.37       35.23      1.32 o
   5   5   3      307.68      279.38      4.40 o
   6   5   3      230.02      214.62      2.34 o
   7   5   3       20.29       24.96      1.51 o
   8   5   3        9.22       11.05      1.67 o
  -9   6   3        7.40        7.22      1.32 o
  -8   6   3       97.85      100.60      1.94 o
  -7   6   3        9.81       10.24      1.11 o
  -6   6   3       71.45       71.40      1.68 o
  -5   6   3      109.44      108.20      1.64 o
  -4   6   3      125.83      119.11      2.32 o
  -3   6   3       34.17       33.46      0.87 o
  -2   6   3      206.71      174.02      1.52 o
  -1   6   3      395.59      472.93      2.44 o
   0   6   3      788.36      801.89      3.34 o
   1   6   3      120.66      124.45      1.84 o
   2   6   3      298.55      284.04      3.24 o
   3   6   3       50.28       52.21      1.15 o
   4   6   3      446.61      437.06      5.88 o
   5   6   3        3.58        3.11      1.49 o
   6   6   3        1.30        0.74      1.31 o
   7   6   3       64.51       62.72      1.79 o
  -8   7   3       61.85       63.88      3.59 o
  -7   7   3      100.09       93.50      2.34 o
  -6   7   3       98.69      101.14      2.65 o
  -5   7   3      143.12      133.03      2.10 o
  -4   7   3      198.03      186.68      2.37 o
  -3   7   3        5.08        5.20      0.82 o
  -2   7   3      278.58      306.54      2.03 o
  -1   7   3      460.90      458.39      3.90 o
   0   7   3       37.86       37.46      1.38 o
   1   7   3     1146.34     1145.60      9.06 o
   2   7   3      317.25      315.52      3.73 o
   3   7   3       34.99       39.94      1.25 o
   4   7   3       69.85       66.74      2.69 o
   5   7   3      132.48      125.48      2.39 o
   6   7   3       65.63       57.41      3.02 o
   7   7   3      214.88      213.67      3.16 o
  -8   8   3       18.01       17.83      1.73 o
  -7   8   3       18.06       20.32      1.27 o
  -6   8   3      147.91      147.88      4.54 o
  -5   8   3       92.00       96.47      2.90 o
  -4   8   3        0.01        0.82      1.00 o
  -3   8   3       95.57       94.58      1.34 o
  -2   8   3       27.38       26.55      1.07 o
  -1   8   3       48.89       47.78      1.56 o
   0   8   3       98.30       95.43      1.78 o
   1   8   3      118.05      119.21      2.03 o
   2   8   3      479.93      477.93      6.75 o
   3   8   3       24.49       24.12      1.51 o
   4   8   3        9.24       10.83      1.64 o
   5   8   3       31.33       36.55      2.01 o
   6   8   3        4.39        5.87      1.70 o
  -7   9   3       50.27       51.24      1.97 o
  -6   9   3       47.36       47.20      2.42 o
  -5   9   3      164.59      168.57      2.56 o
  -4   9   3      231.94      231.41      3.18 o
  -3   9   3        3.04        3.56      1.08 o
  -2   9   3        3.62        3.93      0.86 o
  -1   9   3      136.76      151.35      1.74 o
   0   9   3      207.35      203.04      2.83 o
   1   9   3      109.37      116.86      2.01 o
   2   9   3      161.01      164.81      1.93 o
   3   9   3        1.60        1.54      1.26 o
   4   9   3      116.25      100.12      2.41 o
   5   9   3       51.94       45.20      2.10 o
  -6  10   3       84.39       82.81      1.82 o
  -5  10   3      116.60      116.52      1.96 o
  -4  10   3       15.88       18.60      1.91 o
  -3  10   3        0.95        0.59      1.74 o
  -2  10   3      104.82      105.31      2.70 o
  -1  10   3       48.09       41.67      1.59 o
   0  10   3        1.18        1.34      1.24 o
   1  10   3        0.85        0.97      1.43 o
   2  10   3       39.95       40.77      1.76 o
   3  10   3        6.56        5.09      1.75 o
   4  10   3        0.13       -0.14      1.71 o
  -4  11   3        1.25        0.54      1.86 o
  -3  11   3        7.46        6.66      1.87 o
  -2  11   3       32.00       29.89      2.15 o
  -1  11   3        0.10       -0.16      1.56 o
   0  11   3       29.91       32.94      1.67 o
   1  11   3        2.92        2.52      1.56 o
   2  11   3       34.48       36.94      1.84 o
   3  11   3        0.33       -0.13      1.79 o
  -2  12   3       40.00       37.88      2.40 o
  -1  12   3       33.86       37.22      2.31 o
   0  12   3       12.17       11.44      1.40 o
 -10   0   4      121.90      124.05      4.35 o
  -8   0   4      284.48      290.55      2.95 o
  -6   0   4      577.67      618.50      3.09 o
  -4   0   4     3497.86     3585.66     26.94 o
  -2   0   4      768.67      714.18      3.11 o
   0   0   4       14.72       14.39      0.43 o
   2   0   4      723.43      822.86      3.13 o
   4   0   4       90.07       95.84      1.47 o
   6   0   4      310.12      301.50      3.45 o
   8   0   4       24.23       25.45      1.91 o
 -10   1   4       66.97       72.44      2.15 o
  -9   1   4        2.88        2.02      0.98 o
  -8   1   4       56.90       52.66      1.11 o
  -7   1   4       24.10       21.38      0.84 o
  -6   1   4       93.48       99.47      0.98 o
  -5   1   4      232.88      185.89      1.24 o
  -4   1   4       90.00       99.08      0.88 o
  -3   1   4      113.55      109.23      0.79 o
  -2   1   4       78.27       62.24      0.67 o
  -1   1   4      202.30      164.93      1.18 o
   0   1   4        0.16        0.55      0.33 o
   1   1   4      535.39      544.76      2.93 o
   2   1   4        0.64        0.54      0.45 o
   3   1   4       85.40       97.74      0.90 o
   4   1   4      103.70       89.73      2.14 o
   5   1   4      393.60      388.56      3.67 o
   6   1   4       52.29       53.13      1.41 o
   7   1   4       41.85       37.35      1.41 o
   8   1   4        2.27        1.53      1.15 o
 -10   2   4       64.12       71.62      1.77 o
  -9   2   4      327.57      326.35      3.82 o
  -8   2   4        0.04       -0.02      0.98 o
  -7   2   4       46.88       53.16      1.08 o
  -6   2   4       24.90       24.34      0.82 o
  -5   2   4       49.21       45.56      0.81 o
  -4   2   4        9.57        8.96      0.55 o
  -3   2   4     1395.39     1301.49      5.76 o
  -2   2   4     1266.42     1292.36     11.49 o
  -1   2   4     1099.54     1261.78     13.60 o
   0   2   4      579.66      666.75      3.85 o
   1   2   4       82.98       65.61      0.75 o
   2   2   4      827.15      873.16      8.44 o
   3   2   4     1119.84     1157.49      6.88 o
   4   2   4       11.86       14.34      0.98 o
   5   2   4       74.98       70.66      1.80 o
   6   2   4        1.95        2.18      1.07 o
   7   2   4       24.57       26.11      1.34 o
   8   2   4        6.86        7.03      1.49 o
 -10   3   4       22.84       25.96      1.54 o
  -9   3   4        7.80        8.11      1.25 o
  -8   3   4       14.78       15.88      0.98 o
  -7   3   4       61.62       59.12      1.12 o
  -6   3   4      244.33      239.64      1.62 o
  -5   3   4      159.54      159.04      1.26 o
  -4   3   4        9.69       13.11      0.66 o
  -3   3   4       11.47       14.06      0.60 o
  -2   3   4      481.10      446.64      1.90 o
  -1   3   4      363.06      368.50      4.71 o
   0   3   4      658.16      722.09      3.78 o
   1   3   4      142.50      180.44      1.67 o
   2   3   4       94.93       91.96      1.19 o
   3   3   4      193.63      188.12      1.71 o
   4   3   4       66.76       66.41      1.38 o
   5   3   4       29.17       24.99      1.19 o
   6   3   4       97.74       98.56      1.50 o
   7   3   4        0.16        0.17      1.27 o
   8   3   4        1.91        1.80      1.54 o
 -10   4   4      354.02      347.08      3.19 o
  -9   4   4       64.36       53.41      1.64 o
  -8   4   4        4.95        7.22      0.99 o
  -7   4   4       35.14       31.66      1.09 o
  -6   4   4       64.37       68.39      1.13 o
  -5   4   4      211.33      195.10      1.04 o
  -4   4   4     1464.11     1450.91      4.65 o
  -3   4   4      233.97      236.59      1.36 o
  -2   4   4        0.14        4.58      0.49 o
  -1   4   4      427.59      480.58      2.49 o
   0   4   4      408.11      427.07      4.28 o
   1   4   4      690.27      688.50      4.07 o
   2   4   4      428.16      399.78      2.72 o
   3   4   4       37.31       42.63      1.22 o
   4   4   4       89.20       86.77      1.58 o
   5   4   4       61.56       57.92      1.46 o
   6   4   4      172.02      163.94      4.09 o
   7   4   4        8.08        7.61      1.53 o
  -9   5   4        1.09        0.58      1.02 o
  -8   5   4       13.84       13.86      1.09 o
  -7   5   4      690.70      673.64      5.75 o
  -6   5   4      250.36      249.83      3.61 o
  -5   5   4       57.11       54.98      1.40 o
  -4   5   4      289.45      273.59      1.62 o
  -3   5   4       70.73       73.25      0.89 o
  -2   5   4      179.52      168.41      2.50 o
  -1   5   4      217.87      203.16      1.59 o
   0   5   4        7.31       12.39      0.76 o
   1   5   4      223.69      213.44      2.66 o
   2   5   4      180.02      175.62      2.77 o
   3   5   4        5.41        4.84      0.54 o
   4   5   4      145.56      142.54      1.90 o
   5   5   4       51.56       52.31      1.52 o
   6   5   4       15.18       11.05      1.33 o
   7   5   4       84.77       79.55      2.51 o
  -9   6   4       59.07       64.69      1.80 o
  -8   6   4       17.50       17.14      1.26 o
  -7   6   4      174.97      173.25      2.04 o
  -6   6   4       18.38       18.80      1.14 o
  -5   6   4      468.32      462.20      3.54 o
  -4   6   4      129.78      131.92      1.21 o
  -3   6   4     1022.90     1006.26      6.77 o
  -2   6   4      107.97      115.60      1.44 o
  -1   6   4       48.07       41.80      2.96 o
   0   6   4       28.29       28.27      0.86 o
   1   6   4      245.46      241.33      3.08 o
   2   6   4       86.89       84.26      1.90 o
   3   6   4      403.69      380.80      3.28 o
   4   6   4       26.33       25.02      1.54 o
   5   6   4       12.92       10.72      1.60 o
   6   6   4        4.68        3.54      1.35 o
   7   6   4      231.88      224.12      4.46 o
  -8   7   4        0.45        0.71      1.16 o
  -7   7   4       71.28       69.97      1.98 o
  -6   7   4      416.51      413.06      3.31 o
  -5   7   4      484.69      473.35      3.39 o
  -4   7   4      309.21      307.49      2.39 o
  -3   7   4       78.69       79.74      1.33 o
  -2   7   4       76.89       71.25      1.33 o
  -1   7   4       74.90       73.33      1.42 o
   0   7   4     1306.92     1269.07     10.56 o
   1   7   4      312.03      310.48      4.57 o
   2   7   4        9.01        6.16      2.03 o
   3   7   4        2.30        3.72      1.42 o
   4   7   4       41.29       37.55      1.80 o
   5   7   4       79.70       75.13      3.06 o
   6   7   4       35.40       35.80      2.01 o
  -8   8   4       37.65       39.60      1.92 o
  -7   8   4        0.01        0.29      1.16 o
  -6   8   4      227.99      231.26      3.70 o
  -5   8   4       33.79       31.47      1.35 o
  -4   8   4      133.57      133.06      2.21 o
  -3   8   4        9.94        9.10      0.91 o
  -2   8   4      129.90      124.80      1.61 o
  -1   8   4      110.50      108.79      1.65 o
   0   8   4      395.10      391.06      3.07 o
   1   8   4      364.65      363.67      4.34 o
   2   8   4      481.04      482.60     12.13 o
   3   8   4       21.80       22.85      1.69 o
   4   8   4       49.84       49.79      1.94 o
   5   8   4        0.53        0.86      1.57 o
  -7   9   4      102.35      100.59      1.94 o
  -6   9   4        0.24        0.66      1.23 o
  -5   9   4       23.50       21.56      1.37 o
  -4   9   4        0.12       -0.31      1.24 o
  -3   9   4       12.03       10.92      1.28 o
  -2   9   4      102.01      108.13      1.97 o
  -1   9   4       96.18       91.79      1.53 o
   0   9   4       42.07       40.75      1.29 o
   1   9   4       75.09       67.56      2.05 o
   2   9   4      291.78      283.43      3.20 o
   3   9   4        0.17        1.29      1.49 o
   4   9   4        6.24        4.74      1.64 o
   5   9   4       32.73       34.71      2.08 o
  -6  10   4       70.83       65.87      3.02 o
  -5  10   4      204.65      209.80      2.88 o
  -4  10   4        3.80        5.09      1.29 o
  -3  10   4       13.70       15.72      1.35 o
  -2  10   4       35.64       33.29      1.26 o
  -1  10   4        4.72        5.57      1.06 o
   0  10   4        8.51        8.01      1.16 o
   1  10   4      353.37      352.64      6.06 o
   2  10   4       15.10       13.17      1.55 o
   3  10   4       38.16       42.78      1.66 o
  -4  11   4       14.06       10.26      2.07 o
  -3  11   4        8.61        6.48      1.91 o
  -2  11   4       50.93       48.24      2.40 o
  -1  11   4       14.03       17.38      1.52 o
   0  11   4       45.78       45.10      1.80 o
   1  11   4       44.57       47.14      1.91 o
   2  11   4        3.93        5.06      2.14 o
  -9   0   5      182.17      203.04      5.41 o
  -7   0   5       52.33       64.87      1.47 o
  -5   0   5      220.36      204.05      1.99 o
  -3   0   5      365.68      325.64      1.70 o
  -1   0   5      730.39      806.79      3.77 o
   1   0   5      281.62      261.53      1.80 o
   3   0   5      124.44      137.10      1.69 o
   5   0   5       88.07       84.24      3.94 o
   7   0   5      206.95      197.71      3.32 o
 -10   1   5        2.54        2.97      1.36 o
  -9   1   5        1.22        1.92      0.97 o
  -8   1   5        4.22        1.35      0.82 o
  -7   1   5      122.76      117.38      1.33 o
  -6   1   5      354.93      368.24      2.89 o
  -5   1   5      124.22      114.84      1.06 o
  -4   1   5      108.51      107.25      0.94 o
  -3   1   5      424.58      401.03      1.69 o
  -2   1   5      427.55      398.34      1.95 o
  -1   1   5       88.82      115.42      1.17 o
   0   1   5      941.67      964.20      3.72 o
   1   1   5       77.10       79.99      0.80 o
   2   1   5        0.01        0.19      0.51 o
   3   1   5      347.70      351.86      1.68 o
   4   1   5      575.20      588.88      3.33 o
   5   1   5       14.63       16.07      1.28 o
   6   1   5        4.28        3.39      1.14 o
   7   1   5        2.08        2.70      1.22 o
 -10   2   5      278.52      284.78      2.78 o
  -9   2   5       26.64       23.11      1.17 o
  -8   2   5        0.33        0.06      0.77 o
  -7   2   5        9.07        7.10      0.85 o
  -6   2   5      110.70      104.69      1.20 o
  -5   2   5      258.58      268.77      1.52 o
  -4   2   5     1406.35     1396.38      4.95 o
  -3   2   5       43.40       39.06      0.77 o
  -2   2   5       53.08       58.64      0.67 o
  -1   2   5      477.31      517.07      4.08 o
   0   2   5      178.40      200.48      2.61 o
   1   2   5       96.66      110.93      1.23 o
   2   2   5      433.27      422.61      1.78 o
   3   2   5       79.69       77.53      1.28 o
   4   2   5       35.62       34.59      1.18 o
   5   2   5       88.29       74.81      2.78 o
   6   2   5      245.21      231.15      2.36 o
   7   2   5       17.87       14.42      1.29 o
 -10   3   5       19.43       22.09      1.48 o
  -9   3   5      103.27      106.06      1.88 o
  -8   3   5       84.83       83.57      1.28 o
  -7   3   5      164.87      162.95      1.50 o
  -6   3   5      147.16      147.81      1.37 o
  -5   3   5       21.67       26.18      0.81 o
  -4   3   5      703.53      737.20      2.52 o
  -3   3   5      131.88      135.42      1.23 o
  -2   3   5      169.60      218.26      3.46 o
  -1   3   5      200.52      155.28      2.43 o
   0   3   5        9.80       11.15      2.11 o
   1   3   5       24.33       21.79      1.20 o
   2   3   5       51.27       55.52      1.12 o
   3   3   5       60.46       62.34      1.29 o
   4   3   5       55.13       54.74      1.32 o
   5   3   5       27.89       33.97      1.24 o
   6   3   5        4.70        4.46      1.16 o
   7   3   5        0.46       -0.29      1.39 o
 -10   4   5        0.45        0.61      1.51 o
  -9   4   5      113.32      116.17      1.73 o
  -8   4   5        4.84        5.49      0.88 o
  -7   4   5       42.82       39.56      1.03 o
  -6   4   5      242.13      236.68      2.45 o
  -5   4   5      950.27      912.75      4.83 o
  -4   4   5      655.36      658.38      2.48 o
  -3   4   5      613.30      614.57      2.24 o
  -2   4   5      206.01      228.86      1.79 o
  -1   4   5      580.54      648.98      5.30 o
   0   4   5       29.90       38.79      1.01 o
   1   4   5      316.26      316.03      2.48 o
   2   4   5       11.96        9.14      1.28 o
   3   4   5      637.11      630.70      5.76 o
   4   4   5        1.71        1.79      1.04 o
   5   4   5      158.95      151.44      2.68 o
   6   4   5        0.78        1.30      1.16 o
   7   4   5       24.93       24.46      1.72 o
  -9   5   5        0.33        0.54      1.06 o
  -8   5   5       68.80       71.07      1.44 o
  -7   5   5        0.19        0.44      1.02 o
  -6   5   5      105.71      105.13      1.40 o
  -5   5   5      152.48      145.16      1.19 o
  -4   5   5       73.97       86.44      1.01 o
  -3   5   5      292.07      280.98      1.92 o
  -2   5   5      409.20      401.84      2.54 o
  -1   5   5       11.86        9.51      0.73 o
   0   5   5      210.84      211.63      5.68 o
   1   5   5        0.02        1.67      1.40 o
   2   5   5      392.24      387.57      3.28 o
   3   5   5       64.30       61.55      1.76 o
   4   5   5        9.60        8.65      1.30 o
   5   5   5       22.17       22.32      1.32 o
   6   5   5       38.24       41.02      1.51 o
  -9   6   5       63.57       58.52      1.68 o
  -8   6   5       94.16       92.85      1.79 o
  -7   6   5      141.29      139.19      1.97 o
  -6   6   5       49.07       49.67      1.39 o
  -5   6   5        2.77        3.34      1.10 o
  -4   6   5     1032.35     1008.06      2.71 o
  -3   6   5       39.24       40.02      0.82 o
  -2   6   5       61.74       53.28      0.87 o
  -1   6   5       33.70       35.20      0.78 o
   0   6   5      376.83      384.64      4.09 o
   1   6   5       32.66       32.47      1.67 o
   2   6   5     1806.77     1722.35     10.88 o
   3   6   5      146.52      147.34      3.72 o
   4   6   5       55.41       56.88      1.80 o
   5   6   5        0.49        2.08      1.78 o
   6   6   5       33.95       32.94      1.84 o
  -8   7   5       44.07       48.16      1.57 o
  -7   7   5      156.30      151.85      2.11 o
  -6   7   5       30.40       32.84      1.35 o
  -5   7   5       38.03       38.13      1.33 o
  -4   7   5        3.94        5.54      1.62 o
  -3   7   5        1.77        1.10      1.03 o
  -2   7   5      125.69      126.01      1.70 o
  -1   7   5      150.49      139.56      4.29 o
   0   7   5       70.57       68.72      1.82 o
   1   7   5       13.66       13.66      1.58 o
   2   7   5      114.57      111.48      1.85 o
   3   7   5        4.18        5.76      1.51 o
   4   7   5       95.92       87.66      2.19 o
   5   7   5       91.81       98.36      2.61 o
  -7   8   5       16.18       19.25      1.38 o
  -6   8   5      258.77      266.56      2.62 o
  -5   8   5      671.94      672.57      3.93 o
  -4   8   5        9.82        9.04      1.17 o
  -3   8   5      223.73      216.70      2.04 o
  -2   8   5       48.96       48.41      1.34 o
  -1   8   5       58.60       54.61      1.49 o
   0   8   5      240.40      231.02      4.64 o
   1   8   5      581.36      556.98      5.02 o
   2   8   5       15.79       17.38      1.39 o
   3   8   5       86.29       85.37      2.21 o
   4   8   5        2.31        1.79      1.71 o
   5   8   5        0.05        0.42      1.62 o
  -7   9   5       11.86        9.76      1.37 o
  -6   9   5       83.23       81.64      1.81 o
  -5   9   5       30.56       27.37      1.42 o
  -4   9   5        5.28        3.10      1.17 o
  -3   9   5       97.27      103.88      2.06 o
  -2   9   5      161.61      165.19      1.98 o
  -1   9   5       14.02       15.88      1.18 o
   0   9   5        9.38       10.21      1.39 o
   1   9   5        2.02        2.57      1.43 o
   2   9   5        8.92        8.29      1.37 o
   3   9   5       12.12       11.29      1.42 o
   4   9   5       25.95       28.55      2.00 o
  -5  10   5       21.83       25.59      1.48 o
  -4  10   5      172.70      173.20      2.59 o
  -3  10   5        4.58        4.95      1.35 o
  -2  10   5       43.01       41.63      1.37 o
  -1  10   5        9.29        8.96      1.20 o
   0  10   5       99.87       98.71      2.11 o
   1  10   5        5.72        4.17      1.49 o
   2  10   5        7.33        7.38      1.55 o
   3  10   5       13.14       12.73      1.50 o
  -3  11   5       20.89       22.39      2.12 o
  -2  11   5        1.15        3.00      1.95 o
  -1  11   5       13.77       17.35      1.58 o
   0  11   5        0.18        2.23      2.47 o
   1  11   5       24.37       19.91      2.37 o
 -10   0   6       21.15       23.98      2.03 o
  -8   0   6       28.12       30.01      1.72 o
  -6   0   6      317.17      312.73      2.52 o
  -4   0   6       55.84       56.67      1.09 o
  -2   0   6      303.59      359.49      3.64 o
   0   0   6     1248.81     1359.81     11.95 o
   2   0   6      722.29      737.47      3.49 o
   4   0   6      121.42      127.81      3.05 o
   6   0   6      316.75      306.06      4.11 o
 -10   1   6       46.19       47.20      1.62 o
  -9   1   6       62.26       64.75      1.39 o
  -8   1   6        1.54        0.89      0.83 o
  -7   1   6      143.76      158.07      1.46 o
  -6   1   6       34.16       34.78      1.01 o
  -5   1   6       30.84       29.71      0.77 o
  -4   1   6      186.00      186.09      1.44 o
  -3   1   6      463.41      484.06      1.84 o
  -2   1   6        4.37       11.26      0.82 o
  -1   1   6      186.60      240.35      1.74 o
   0   1   6       16.76       18.01      0.59 o
   1   1   6        7.34        8.23      0.57 o
   2   1   6      436.15      421.21      2.34 o
   3   1   6      495.54      535.48      3.61 o
   4   1   6       44.15       45.85      1.15 o
   5   1   6        3.69        5.84      1.26 o
   6   1   6       13.32       11.35      1.30 o
   7   1   6        4.25        3.50      1.31 o
 -10   2   6        2.23        0.06      1.19 o
  -9   2   6      106.17      102.60      1.68 o
  -8   2   6       13.84       13.11      0.89 o
  -7   2   6      126.02      112.31      1.32 o
  -6   2   6        7.16        7.34      0.81 o
  -5   2   6      501.41      464.27      3.07 o
  -4   2   6      169.32      173.38      1.45 o
  -3   2   6      120.25      120.34      2.00 o
  -2   2   6      631.61      662.36      7.26 o
  -1   2   6      336.27      373.63      2.10 o
   0   2   6        1.25        5.00      0.62 o
   1   2   6      631.78      624.07      4.03 o
   2   2   6        5.23        3.14      0.71 o
   3   2   6       87.11       89.45      1.49 o
   4   2   6      117.33      110.49      1.61 o
   5   2   6       79.69       76.41      1.82 o
   6   2   6       31.59       34.59      1.75 o
 -10   3   6       46.37       41.28      1.62 o
  -9   3   6        0.66        3.28      0.96 o
  -8   3   6      122.04      125.29      1.49 o
  -7   3   6       41.94       42.19      1.02 o
  -6   3   6       99.08      101.67      1.45 o
  -5   3   6      313.53      299.41      2.57 o
  -4   3   6      884.58      902.59      5.73 o
  -3   3   6      168.47      155.60      1.49 o
  -2   3   6      339.56      339.11      2.58 o
  -1   3   6       47.56       58.96      1.31 o
   0   3   6       87.89       85.71      1.22 o
   1   3   6      111.83      103.95      1.80 o
   2   3   6      610.95      624.54      3.17 o
   3   3   6       30.04       29.24      1.16 o
   4   3   6       16.11       19.32      1.10 o
   5   3   6        0.61        0.82      1.04 o
   6   3   6        0.05       -0.03      1.35 o
  -9   4   6        7.27        6.29      1.00 o
  -8   4   6       14.19       15.83      1.00 o
  -7   4   6       58.47       56.19      1.12 o
  -6   4   6      193.08      195.13      1.73 o
  -5   4   6      180.41      176.53      1.61 o
  -4   4   6     1069.01     1042.36      3.85 o
  -3   4   6      170.97      168.41      1.80 o
  -2   4   6      203.84      225.47      2.03 o
  -1   4   6       13.59       17.91      1.11 o
   0   4   6      280.25      284.95      2.37 o
   1   4   6       45.37       41.76      1.44 o
   2   4   6      306.77      280.58      4.94 o
   3   4   6      199.85      187.07      2.31 o
   4   4   6       49.67       46.32      1.34 o
   5   4   6        5.89        4.53      1.14 o
   6   4   6       12.05       12.90      1.47 o
  -9   5   6      170.26      166.02      2.04 o
  -8   5   6       12.72       16.73      1.12 o
  -7   5   6      227.20      232.67      2.22 o
  -6   5   6       21.43       20.35      0.95 o
  -5   5   6      610.55      617.34      2.73 o
  -4   5   6       51.10       49.60      1.10 o
  -3   5   6      109.52      109.64      1.34 o
  -2   5   6       13.34       12.78      0.87 o
  -1   5   6      469.69      471.14      4.07 o
   0   5   6      120.35      113.13      1.58 o
   1   5   6        4.06        5.21      1.31 o
   2   5   6       64.96       68.32      1.84 o
   3   5   6       83.13       91.35      1.94 o
   4   5   6       82.90       77.05      1.92 o
   5   5   6       18.63       20.83      1.63 o
   6   5   6        3.72        3.95      1.47 o
  -9   6   6       14.06       16.74      1.40 o
  -8   6   6        0.84        1.40      1.21 o
  -7   6   6       30.50       32.27      1.37 o
  -6   6   6        2.21        2.30      0.85 o
  -5   6   6      841.00      827.86      6.61 o
  -4   6   6      350.05      359.91      3.15 o
  -3   6   6      456.93      446.39      3.55 o
  -2   6   6       27.40       29.44      1.02 o
  -1   6   6        7.81        8.92      0.93 o
   0   6   6        7.12        8.74      1.06 o
   1   6   6       96.77       86.76      1.70 o
   2   6   6       49.89       45.38      1.71 o
   3   6   6       35.30       34.13      1.63 o
   4   6   6        0.63        0.75      1.49 o
   5   6   6       21.94       21.17      1.69 o
  -8   7   6       72.37       73.55      1.78 o
  -7   7   6        7.85        7.93      1.22 o
  -6   7   6       80.89       80.22      1.68 o
  -5   7   6       17.99       21.03      1.24 o
  -4   7   6       73.45       72.80      1.26 o
  -3   7   6      326.62      318.16      2.42 o
  -2   7   6      356.02      338.53      6.28 o
  -1   7   6       18.29       15.59      1.42 o
   0   7   6       99.47       98.34      2.03 o
   1   7   6        6.00        5.35      1.49 o
   2   7   6       63.25       62.19      1.73 o
   3   7   6      138.16      134.86      2.49 o
   4   7   6       36.21       39.98      1.92 o
   5   7   6        0.15        1.23      1.87 o
  -7   8   6       73.23       62.99      1.71 o
  -6   8   6      122.04      124.59      1.99 o
  -5   8   6        9.28       11.48      1.23 o
  -4   8   6      160.23      150.03      2.02 o
  -3   8   6       76.67       76.82      1.53 o
  -2   8   6       16.81       15.69      1.36 o
  -1   8   6        0.01        0.30      1.24 o
   0   8   6      118.45      113.78      2.17 o
   1   8   6        3.16        1.84      1.51 o
   2   8   6       57.02       50.85      1.69 o
   3   8   6        1.68        3.40      1.43 o
   4   8   6        9.37        8.01      1.62 o
  -6   9   6       30.13       30.77      1.53 o
  -5   9   6        2.02        1.84      1.21 o
  -4   9   6      116.31      118.34      1.97 o
  -3   9   6       60.18       61.48      1.86 o
  -2   9   6       27.26       29.97      1.52 o
  -1   9   6       24.64       23.53      1.55 o
   0   9   6       30.32       26.45      1.68 o
   1   9   6        1.57        1.23      1.55 o
   2   9   6       25.08       23.99      1.58 o
   3   9   6       40.91       42.36      1.75 o
  -5  10   6       55.68       58.38      1.73 o
  -4  10   6        0.33        0.82      1.24 o
  -3  10   6        2.01        1.67      1.38 o
  -2  10   6       18.27       20.51      1.47 o
  -1  10   6        0.31        1.29      1.40 o
   0  10   6      129.35      116.49      2.37 o
   1  10   6      169.10      158.64      3.06 o
  -9   0   7      106.64       88.53      2.44 o
  -7   0   7      160.22      155.62      3.85 o
  -5   0   7       79.66       80.17      1.46 o
  -3   0   7       32.20       34.89      1.53 o
  -1   0   7      245.12      239.66      2.73 o
   1   0   7      584.39      590.14      6.40 o
   3   0   7        9.50       12.57      1.15 o
   5   0   7       40.86       43.67      2.02 o
 -10   1   7       34.54       33.22      1.48 o
  -9   1   7       90.96       92.11      1.76 o
  -8   1   7        1.10        0.77      0.88 o
  -7   1   7        0.23        0.28      0.82 o
  -6   1   7        1.20        1.48      0.85 o
  -5   1   7     1065.31     1027.41      5.68 o
  -4   1   7      727.63      719.73      2.49 o
  -3   1   7       20.33       19.96      1.02 o
  -2   1   7      180.74      176.26      1.70 o
  -1   1   7       28.02       38.75      1.12 o
   0   1   7       19.01       19.11      0.64 o
   1   1   7      421.85      421.88      3.49 o
   2   1   7      368.52      372.54      1.96 o
   3   1   7      172.99      179.62      2.02 o
   4   1   7       21.92       24.11      1.88 o
   5   1   7        0.03        0.10      1.26 o
   6   1   7        8.56        8.58      1.28 o
 -10   2   7        1.43        2.54      1.10 o
  -9   2   7       23.83       24.71      1.10 o
  -8   2   7        6.00        7.39      0.95 o
  -7   2   7        0.82        0.33      0.89 o
  -6   2   7      310.54      305.71      2.48 o
  -5   2   7       67.17       63.18      1.23 o
  -4   2   7      104.49      104.80      1.24 o
  -3   2   7      329.13      319.18      2.21 o
  -2   2   7       71.49       65.12      1.26 o
  -1   2   7       79.55       95.93      1.05 o
   0   2   7      812.47      821.35      2.63 o
   1   2   7       45.39       47.09      1.13 o
   2   2   7        1.46        0.74      0.74 o
   3   2   7        1.58        0.19      0.97 o
   4   2   7       73.93       73.36      1.42 o
   5   2   7        0.10        0.32      1.24 o
   6   2   7       29.33       35.88      1.53 o
  -9   3   7      225.68      240.51      2.06 o
  -8   3   7       58.13       60.33      1.22 o
  -7   3   7       54.38       59.13      1.10 o
  -6   3   7      196.29      184.84      2.98 o
  -5   3   7      335.35      329.04      3.26 o
  -4   3   7      185.31      178.40      1.58 o
  -3   3   7      351.19      338.50      1.81 o
  -2   3   7       37.54       37.62      1.03 o
  -1   3   7        0.30        0.12      1.76 o
   0   3   7      264.87      282.11      2.48 o
   1   3   7        7.08        4.19      1.24 o
   2   3   7     1058.32     1052.49     10.51 o
   3   3   7      138.88      154.87      3.59 o
   4   3   7        0.99        1.07      1.00 o
   5   3   7        0.39        0.21      1.29 o
  -9   4   7        2.55        3.70      1.00 o
  -8   4   7       28.87       27.87      1.06 o
  -7   4   7      430.19      435.00      3.47 o
  -6   4   7       64.43       60.06      1.21 o
  -5   4   7      100.29       99.41      1.45 o
  -4   4   7       59.90       62.34      1.18 o
  -3   4   7       66.74       68.71      1.15 o
  -2   4   7        0.17        0.15      1.10 o
  -1   4   7       63.58       65.68      2.11 o
   0   4   7       20.82       26.87      1.17 o
   1   4   7       14.71       14.53      1.27 o
   2   4   7      117.48      113.29      1.94 o
   3   4   7        2.11        3.14      1.21 o
   4   4   7        0.13        1.43      1.02 o
   5   4   7       32.24       35.38      1.83 o
  -9   5   7       23.31       26.87      1.28 o
  -8   5   7      227.00      234.17      2.83 o
  -7   5   7       65.27       64.53      1.32 o
  -6   5   7      153.10      157.07      1.64 o
  -5   5   7      220.56      221.61      2.16 o
  -4   5   7      573.46      580.02      6.60 o
  -3   5   7      108.51      102.03      1.38 o
  -2   5   7      187.26      181.86      2.04 o
  -1   5   7       51.30       49.25      1.39 o
   0   5   7        1.04        1.58      0.95 o
   1   5   7      244.14      239.54      2.28 o
   2   5   7      155.86      166.39      3.47 o
   3   5   7      116.07      112.13      2.45 o
   4   5   7        8.36        9.30      1.48 o
   5   5   7        8.63       12.78      1.53 o
  -8   6   7        2.41        3.30      1.21 o
  -7   6   7       15.85       15.79      1.07 o
  -6   6   7       72.87       73.73      1.34 o
  -5   6   7        9.23        9.74      0.85 o
  -4   6   7       14.40       14.32      0.80 o
  -3   6   7       38.16       36.21      0.93 o
  -2   6   7        7.52        8.93      0.89 o
  -1   6   7       48.87       46.17      1.16 o
   0   6   7      152.82      152.52      1.85 o
   1   6   7       44.23       44.34      1.18 o
   2   6   7       18.92       17.96      1.35 o
   3   6   7       12.92       11.09      1.50 o
   4   6   7        6.49        8.12      1.51 o
  -8   7   7       19.06       21.16      1.43 o
  -7   7   7       43.75       44.02      1.53 o
  -6   7   7        1.68        1.92      1.14 o
  -5   7   7        3.34        3.40      1.14 o
  -4   7   7       87.63       88.98      1.41 o
  -3   7   7      144.03      144.79      4.81 o
  -2   7   7      111.73       95.77      1.98 o
  -1   7   7      127.62      109.54      2.12 o
   0   7   7        1.20       -0.14      1.37 o
   1   7   7       22.53       27.24      1.42 o
   2   7   7       16.51       14.36      1.44 o
   3   7   7      109.36      107.00      2.06 o
   4   7   7       34.84       32.59      1.91 o
  -7   8   7       49.32       52.76      1.70 o
  -6   8   7        0.07        0.65      1.22 o
  -5   8   7       53.12       52.89      1.57 o
  -4   8   7       43.35       40.36      1.87 o
  -3   8   7        0.49        0.84      1.49 o
  -2   8   7       73.60       67.30      1.87 o
  -1   8   7        3.62        5.00      1.43 o
   0   8   7        0.16       -0.12      1.49 o
   1   8   7       50.84       51.22      1.66 o
   2   8   7       14.15       13.24      1.43 o
   3   8   7       18.07       17.46      1.56 o
  -6   9   7        0.06        0.83      1.33 o
  -5   9   7       37.39       38.87      1.58 o
  -4   9   7       54.63       53.67      1.62 o
  -3   9   7      154.10      146.67      3.02 o
  -2   9   7       76.96       69.86      1.97 o
  -1   9   7        1.60        0.01      1.44 o
   0   9   7       43.08       40.08      1.87 o
   1   9   7        1.63        2.43      1.37 o
   2   9   7       17.98       21.29      1.58 o
  -4  10   7        1.42        1.47      1.31 o
  -3  10   7        3.57        1.88      1.86 o
  -2  10   7       14.20       17.38      1.54 o
  -1  10   7        0.35        1.76      1.51 o
   0  10   7        3.95        8.33      1.62 o
  -8   0   8       47.81       52.08      2.35 o
  -6   0   8      128.01      138.77      2.53 o
  -4   0   8       19.66       18.29      1.82 o
  -2   0   8      105.80      103.91      2.20 o
   0   0   8      388.51      394.53      5.58 o
   2   0   8      694.55      708.81      5.76 o
  -9   1   8      107.88      109.89      1.87 o
  -8   1   8       23.82       24.60      1.08 o
  -7   1   8        0.90        0.65      0.82 o
  -6   1   8       92.16       90.22      1.15 o
  -5   1   8       56.89       56.44      1.17 o
  -4   1   8      839.41      818.85      6.24 o
  -3   1   8      144.29      141.39      1.76 o
  -2   1   8       88.26       89.42      1.51 o
  -1   1   8        1.39        0.09      1.08 o
   0   1   8      134.08      132.44      2.49 o
   1   1   8       39.44       45.51      1.57 o
   2   1   8      474.86      465.28      3.52 o
   3   1   8      479.36      499.48      5.17 o
   5   1   8        1.04        1.17      3.29 o
  -9   2   8       50.93       53.35      1.39 o
  -8   2   8        0.59        1.50      0.93 o
  -7   2   8      481.97      482.38      6.70 o
  -6   2   8      227.53      226.11      3.09 o
  -5   2   8      317.97      315.19      3.42 o
  -4   2   8       17.75       16.22      0.61 o
  -3   2   8       97.38      100.46      1.59 o
  -2   2   8      136.51      137.64      2.14 o
  -1   2   8      269.68      260.33      2.79 o
   0   2   8        4.74        7.54      1.13 o
   1   2   8        7.10        8.96      1.45 o
   2   2   8       15.41       17.97      2.23 o
   3   2   8       32.26       35.48      2.35 o
   4   2   8        0.41        1.41      3.17 o
   5   2   8       25.53       27.14      3.41 o
  -9   3   8      103.79      101.10      1.67 o
  -8   3   8       29.38       32.66      1.15 o
  -7   3   8       27.12       26.70      1.20 o
  -6   3   8        5.49        6.78      0.94 o
  -5   3   8     1301.93     1290.45     15.07 o
  -4   3   8      359.38      370.87      3.02 o
  -3   3   8       33.39       28.75      1.45 o
  -2   3   8       73.38       67.40      1.67 o
  -1   3   8       20.63       18.76      1.02 o
   0   3   8       42.50       50.13      1.22 o
   1   3   8      368.62      354.71      5.88 o
   2   3   8      124.37      130.25      2.23 o
   3   3   8       12.69       13.64      1.23 o
   4   3   8        0.20       -0.33      1.54 o
   5   3   8       13.24       15.04      3.64 o
  -9   4   8        4.08        4.89      1.12 o
  -8   4   8       74.27       84.29      2.27 o
  -7   4   8       39.73       40.39      1.27 o
  -6   4   8      124.43      126.38      2.05 o
  -5   4   8       20.19       18.82      0.94 o
  -4   4   8       21.47       21.70      0.93 o
  -3   4   8        0.52        2.10      0.74 o
  -2   4   8      389.24      373.74      3.97 o
  -1   4   8        6.70        7.61      0.97 o
   0   4   8      120.48      126.77      1.85 o
   1   4   8        2.43        2.64      1.19 o
   2   4   8       24.13       23.94      1.41 o
   3   4   8        5.46        4.18      1.29 o
   4   4   8       46.68       51.74      1.76 o
  -8   5   8       70.17       81.84      1.53 o
  -7   5   8        0.56        1.47      0.95 o
  -6   5   8       64.14       58.12      1.34 o
  -5   5   8       62.42       62.71      1.47 o
  -4   5   8       78.90       76.60      1.26 o
  -3   5   8       59.78       61.23      2.11 o
  -2   5   8      195.42      169.16      3.99 o
  -1   5   8        0.26        0.42      1.12 o
   0   5   8      106.22      102.47      2.07 o
   1   5   8       33.73       42.39      1.28 o
   2   5   8       37.63       37.42      1.44 o
   3   5   8        0.11        0.02      1.44 o
   4   5   8        5.53        6.97      1.40 o
  -8   6   8       14.38       15.79      1.37 o
  -7   6   8       99.60      102.18      1.85 o
  -6   6   8       15.06       14.99      1.08 o
  -5   6   8       57.71       56.39      1.27 o
  -4   6   8       20.47       20.62      0.91 o
  -3   6   8       21.42       20.83      0.87 o
  -2   6   8       48.52       45.67      1.24 o
  -1   6   8       14.04       15.61      1.12 o
   0   6   8        0.54        0.29      1.03 o
   1   6   8       72.08       71.04      1.52 o
   2   6   8        9.28       10.17      1.36 o
   3   6   8       35.09       33.85      1.69 o
  -7   7   8        2.70        2.72      1.24 o
  -6   7   8        0.11        0.79      1.15 o
  -5   7   8        3.88        4.01      1.21 o
  -4   7   8       91.24       85.06      1.58 o
  -3   7   8       45.53       44.29      1.36 o
  -2   7   8       21.70       21.11      1.60 o
  -1   7   8        6.91        7.64      1.54 o
   0   7   8       18.13       21.28      1.36 o
   1   7   8       26.16       24.19      1.51 o
   2   7   8        9.66       15.39      1.44 o
  -6   8   8       77.78       76.30      1.79 o
  -5   8   8        4.98        4.07      1.38 o
  -4   8   8       17.05       16.33      1.44 o
  -3   8   8       39.01       31.69      1.66 o
  -2   8   8       29.60       30.37      1.76 o
  -1   8   8       11.16       12.11      1.60 o
   0   8   8       33.20       33.63      1.81 o
   1   8   8        5.69        6.33      1.41 o
  -4   9   8        3.08        3.95      1.86 o
  -3   9   8       64.57       65.25      2.53 o
  -2   9   8       14.06       10.88      1.59 o
  -1   9   8       10.62       11.39      1.62 o
   0   9   8        9.38        9.51      1.69 o
  -9   0   9      121.69      125.90      2.68 o
  -7   0   9      234.96      243.52      3.61 o
  -5   0   9     1130.37     1104.16      6.52 o
  -3   0   9       65.90       62.70      2.07 o
  -1   0   9      661.83      656.04      5.34 o
   1   0   9        0.80        2.48      1.46 o
  -9   1   9       25.03       28.23      1.62 o
  -8   1   9        0.00        0.85      1.11 o
  -7   1   9      118.10      109.43      2.34 o
  -6   1   9        2.40        2.87      1.17 o
  -5   1   9       32.32       29.75      1.41 o
  -4   1   9      591.97      609.29      3.40 o
  -3   1   9      158.15      156.35      1.92 o
  -2   1   9        3.29        4.35      1.07 o
  -1   1   9       15.08       13.95      1.17 o
   0   1   9       63.11       70.49      1.48 o
   1   1   9       35.55       36.61      1.26 o
   2   1   9       55.87       66.49      2.58 o
  -9   2   9       59.10       57.12      2.07 o
  -8   2   9      290.00      309.83      5.88 o
  -7   2   9        3.78        3.79      1.35 o
  -6   2   9       71.69       76.71      1.91 o
  -5   2   9        0.36        0.32      1.24 o
  -4   2   9      423.89      420.07      2.90 o
  -3   2   9      102.38       89.08      1.64 o
  -2   2   9      489.59      453.48      3.32 o
  -1   2   9        0.50        0.15      1.17 o
   0   2   9       44.94       45.06      1.34 o
   1   2   9       14.15       13.76      1.13 o
   2   2   9      275.37      279.46      4.58 o
   4   2   9       23.20       27.61      3.88 o
  -9   3   9       48.14       45.48      1.61 o
  -8   3   9       33.99       36.52      1.73 o
  -7   3   9       32.38       28.40      1.59 o
  -6   3   9      151.13      150.86      2.38 o
  -5   3   9       82.87       77.82      1.83 o
  -4   3   9       70.37       66.59      2.13 o
  -3   3   9       13.75       13.19      1.29 o
  -2   3   9       37.59       36.02      1.52 o
  -1   3   9       37.71       44.24      1.62 o
   0   3   9      157.60      143.50      2.31 o
   1   3   9       33.12       38.33      1.69 o
   2   3   9        1.44        2.70      2.11 o
   3   3   9       14.98       19.65      1.97 o
  -8   4   9        0.88        3.00      1.43 o
  -7   4   9      123.38      127.74      2.30 o
  -6   4   9       12.49       11.93      1.36 o
  -5   4   9        6.55        7.22      1.24 o
  -4   4   9       31.17       33.26      1.47 o
  -3   4   9      166.62      166.99      2.26 o
  -2   4   9       40.70       34.40      1.63 o
  -1   4   9       59.06       54.99      1.69 o
   0   4   9        0.42        0.47      1.50 o
   1   4   9       45.27       47.44      1.82 o
   2   4   9        0.01        1.25      1.52 o
   3   4   9      107.32      109.62      3.64 o
  -8   5   9       39.38       39.96      1.74 o
  -7   5   9       37.06       38.80      1.64 o
  -6   5   9       92.65       96.17      2.00 o
  -5   5   9        8.62        9.94      1.27 o
  -4   5   9       46.49       46.97      1.58 o
  -3   5   9       10.16       11.49      1.27 o
  -2   5   9        7.45        6.15      1.25 o
  -1   5   9       51.82       48.72      1.61 o
   0   5   9       76.64       81.92      1.76 o
   1   5   9       43.73       42.04      1.56 o
   2   5   9       16.85       17.58      1.74 o
   3   5   9        3.51        3.90      1.72 o
  -7   6   9        6.95        6.06      1.82 o
  -6   6   9       34.57       34.63      2.24 o
  -5   6   9       15.44       15.90      1.99 o
  -4   6   9        0.21        0.78      1.69 o
  -3   6   9        0.08        0.98      1.44 o
  -2   6   9      202.16      187.90      6.02 o
  -1   6   9       11.52        8.67      1.59 o
   0   6   9        0.40       -0.37      1.86 o
   1   6   9        0.03        0.78      1.67 o
   2   6   9       32.35       33.13      1.96 o
  -6   7   9       36.37       39.71      2.24 o
  -5   7   9       31.40       33.76      2.12 o
  -4   7   9        0.02        0.46      1.41 o
  -3   7   9        0.71        1.37      1.49 o
  -2   7   9        6.25        3.76      1.49 o
  -1   7   9        2.25        3.16      1.56 o
   0   7   9        8.99        8.62      1.60 o
   1   7   9       16.57       16.83      1.87 o
  -5   8   9        0.45       -0.09      1.91 o
  -4   8   9        2.39        2.81      1.87 o
  -3   8   9       35.21       33.85      1.74 o
  -2   8   9        0.80       -0.46      1.55 o
  -1   8   9       15.93       13.97      1.71 o
   0   8   9       19.96       22.49      1.81 o
  -8   0  10      308.50      322.34      6.11 o
  -6   0  10      150.92      151.62      4.52 o
  -4   0  10      231.83      222.48      3.88 o
  -2   0  10      374.76      347.16      3.90 o
   0   0  10       22.58       21.69      2.70 o
  -8   1  10       28.65       28.81      1.82 o
  -7   1  10       64.15       60.26      1.94 o
  -6   1  10      130.27      127.80      2.02 o
  -5   1  10        2.04        1.41      1.23 o
  -4   1  10       11.21       10.87      1.17 o
  -3   1  10       11.83       10.07      1.22 o
  -2   1  10       32.70       29.55      1.36 o
  -1   1  10       47.07       46.85      1.46 o
   0   1  10       55.54       53.65      1.49 o
   1   1  10        3.15        2.87      1.45 o
   2   1  10        8.19       12.33      3.05 o
  -8   2  10        3.67        4.15      1.53 o
  -7   2  10       49.75       52.00      1.93 o
  -6   2  10        0.23        0.76      1.37 o
  -5   2  10       69.97       67.65      1.87 o
  -4   2  10       57.43       54.72      1.52 o
  -3   2  10      224.81      226.23      2.38 o
  -2   2  10       63.22       55.43      1.48 o
  -1   2  10      211.89      198.46      2.23 o
   0   2  10        6.66        6.94      1.18 o
   1   2  10       20.24       21.49      1.62 o
   2   2  10       59.28       61.82      2.37 o
  -8   3  10       12.29       15.37      1.68 o
  -7   3  10      137.52      134.41      2.43 o
  -6   3  10       33.12       36.46      1.68 o
  -5   3  10        0.12        0.77      1.38 o
  -4   3  10      125.00      127.99      3.03 o
  -3   3  10        3.96        5.16      1.36 o
  -2   3  10      106.66      102.28      2.09 o
  -1   3  10       31.23       32.63      2.07 o
   0   3  10       12.13       16.89      1.62 o
   1   3  10       40.65       39.76      1.84 o
   2   3  10        0.53        1.44      1.47 o
  -7   4  10        7.32        6.82      1.43 o
  -6   4  10        0.00        0.43      1.31 o
  -5   4  10       66.06       74.87      2.84 o
  -4   4  10      277.41      283.23      3.02 o
  -3   4  10       46.65       39.00      1.94 o
  -2   4  10      218.15      197.73      3.00 o
  -1   4  10        2.98        3.44      1.40 o
   0   4  10       22.03       21.26      1.61 o
   1   4  10       14.85       15.47      1.65 o
   2   4  10       47.22       52.65      1.78 o
  -7   5  10       19.06       20.47      1.55 o
  -6   5  10       23.47       24.08      1.57 o
  -5   5  10       27.79       26.96      1.50 o
  -4   5  10        0.41        1.55      1.22 o
  -3   5  10        0.09        0.14      1.40 o
  -2   5  10        0.26        0.82      1.32 o
  -1   5  10       35.39       41.98      1.98 o
   0   5  10       22.78       21.21      1.46 o
   1   5  10        9.54       12.71      1.45 o
  -6   6  10        4.31        5.26      1.99 o
  -5   6  10       28.67       31.97      2.20 o
  -4   6  10       19.73       24.04      2.12 o
  -3   6  10       33.10       37.21      1.96 o
  -2   6  10        1.61        1.84      1.99 o
  -1   6  10        1.68        2.78      1.69 o
   0   6  10        0.00        0.59      2.24 o
  -4   7  10       14.49       16.85      1.62 o
  -3   7  10        0.56        1.59      1.62 o
  -2   7  10        0.41        1.21      1.63 o
  -1   7  10        2.90        4.18      1.76 o
  -7   0  11        7.01       10.22      1.99 o
  -5   0  11       15.89       13.84      1.91 o
  -3   0  11       68.32       72.49      2.45 o
  -1   0  11       98.65       90.99      2.52 o
   1   0  11       22.48       26.08      3.29 o
  -7   1  11       61.47       64.03      3.88 o
  -6   1  11        5.18        6.23      1.30 o
  -5   1  11       33.00       32.19      1.45 o
  -4   1  11       11.71       12.14      1.30 o
  -3   1  11       13.73       11.91      1.31 o
  -2   1  11      105.12      101.11      1.86 o
  -1   1  11       73.65       73.99      1.71 o
   0   1  11        0.95        1.48      1.28 o
   1   1  11        3.56        3.63      1.52 o
  -7   2  11        5.49        6.81      1.53 o
  -6   2  11        0.13       -0.03      1.50 o
  -5   2  11       64.28       64.33      1.98 o
  -4   2  11      163.17      153.27      2.20 o
  -3   2  11        8.99        5.30      1.31 o
  -2   2  11       43.01       42.35      1.52 o
  -1   2  11        3.18        4.99      1.25 o
   0   2  11       11.14       11.45      1.65 o
   1   2  11        6.21        7.51      1.59 o
  -7   3  11       44.35       43.94      1.94 o
  -6   3  11      197.85      190.33      2.83 o
  -5   3  11       27.93       28.92      1.69 o
  -4   3  11        6.20        6.21      1.49 o
  -3   3  11        1.95        3.27      1.39 o
  -2   3  11       75.15       65.57      1.98 o
  -1   3  11       60.59       63.92      2.04 o
   0   3  11       19.88       16.10      1.72 o
  -6   4  11        5.02        4.79      1.43 o
  -5   4  11       13.55       17.22      1.57 o
  -4   4  11       70.78       77.19      2.04 o
  -3   4  11      105.77      107.38      2.30 o
  -2   4  11        5.75        3.84      1.49 o
  -1   4  11        3.05        4.28      1.48 o
   0   4  11        8.41        7.55      1.67 o
  -5   5  11        6.07        6.59      2.15 o
  -4   5  11        3.38        5.46      2.29 o
  -3   5  11        1.91        0.64      1.39 o
  -2   5  11       28.80       33.01      1.69 o
  -1   5  11       28.11       25.77      1.67 o
  -6   0  12       28.17       25.47      2.15 o
  -4   0  12       32.88       33.02      2.20 o
  -2   0  12       16.86       14.34      1.99 o
  -6   1  12       19.88       17.48      1.52 o
  -5   1  12        6.01        4.86      1.29 o
  -4   1  12        5.72        6.44      1.33 o
  -3   1  12        5.01        4.86      1.29 o
  -2   1  12       49.72       44.48      1.65 o
  -1   1  12       33.66       33.02      1.52 o
  -5   2  12       51.65       55.06      2.05 o
  -4   2  12        0.83        0.19      1.26 o
  -3   2  12        9.20        9.63      1.37 o
  -2   2  12        0.38        1.73      1.31 o
  -4   3  12       30.13       31.21      1.83 o
  -3   3  12       15.47       15.14      1.69 o
